# Supplementary material for: Conservation of vaccine antigen sequences encoded by sequenced strains of Streptococcus equi subsp. equi
Source: Equine Vet J. 2022 Jan 19;55(1):92–101. doi: 10.1111/evj.13552 (PMC10078666; doi:10.1111/evj.13552)
Supplement: Supplementary file 1 — Table S1 [file EVJ-55-92-s002.xlsx]

## Sheet: Table S1
Table S1: Origins and amino acid variation within the antigens encoded by 759 Streptococcus equi isolates						SeM		CNE	SclC	SclF		SclI	EAG	Eq5		Eq8			IdeE	Reference	Accession number
ID	Country	Location	Year	BAPS cluster	ST	SeM allele	# amino acid changes relative to consensus between S38 and K146 of SeM	Truncation	Identical	P85 to L	Deletion	Identical	Truncation	I201 to L	Truncation	E212 to G, E214 to G, A218 to D, L223 to I	Truncation	H225 to Y	Identical
20-084	USA	Pennsylvania	2016	1	179	28	2	.	.	.	.	.	.	.	.	.	.	.	.	Morris et al., 2021	PRJNA704656
20-085	USA	Pennsylvania	2016	1	179	147	3	.	.	.	.	.	.	.	.	.	.	.	.	Morris et al., 2021	PRJNA704656
20-088	USA	Pennsylvania	2017	1	179	147	3	.	.	.	.	.	.	.	.	.	.	.	.	Morris et al., 2021	PRJNA704656
20-089	USA	Pennsylvania	2017	1	179	225	3	.	.	.	.	.	.	.	.	.	.	.	.	Morris et al., 2021	PRJNA704656
20-091	USA	Pennsylvania	2014	1	179	28	2	.	.	.	.	.	.	.	.	.	.	.	.	Morris et al., 2021	PRJNA704656
20-092	USA	Pennsylvania	2014	1	179	227	3	.	.	.	.	.	.	.	.	.	.	.	.	Morris et al., 2021	PRJNA704656
20-094	USA	Pennsylvania	2014	1	179	28	2	.	.	.	.	.	.	.	.	.	.	.	.	Morris et al., 2021	PRJNA704656
20-096	USA	Pennsylvania	2014	1	179	228	3	.	.	.	.	.	.	.	.	.	.	.	.	Morris et al., 2021	PRJNA704656
20-097	USA	Pennsylvania	2014	1	179	28	2	.	.	.	.	.	.	.	.	.	.	.	.	Morris et al., 2021	PRJNA704656
20-098	USA	Pennsylvania	2016	1	179	28	2	.	.	.	.	.	.	.	.	.	.	.	.	Morris et al., 2021	PRJNA704656
20-099	USA	Pennsylvania	2016	1	179	28	2	.	.	.	.	.	.	.	.	.	.	.	.	Morris et al., 2021	PRJNA704656
20-100	USA	Pennsylvania	2016	1	179	28	2	.	.	.	.	.	.	.	.	.	.	.	.	Morris et al., 2021	PRJNA704656
Can303	Canada		1999	1	179	28	2	.	.	.	.	.	.	.	.	.	.	.	.	Mitchell et al., 2021	PRJEB38019
ER14_052	USA	Kentucky	2014	1	179	148	3	.	.	.	.	.	.	.	.	.	.	.	.	Morris et al., 2020	SUB6350545
ER14_057	USA	Kentucky	2014	1	179	2	3	.	.	.	.	.	.	.	.	.	.	.	.	Morris et al., 2020	SUB6350545
ER14_061	USA	Kentucky	2014	1	395	2	3	.	.	.	.	.	.	.	.	.	.	.	.	Morris et al., 2020	SUB6350545
ER14_066	USA	Kentucky	2014	1	179	20	2	.	.	.	.	.	.	.	.	.	.	.	.	Morris et al., 2020	SUB6350545
ER14_071	USA	Kentucky	2014	1	179	20	2	.	.	.	.	.	.	.	.	.	.	.	.	Morris et al., 2020	SUB6350545
ER14_073	USA	Kentucky	2014	1	179	20	2	.	.	.	.	.	.	.	.	.	.	.	.	Morris et al., 2020	SUB6350545
ER14_080	USA	Kentucky	2014	1	179	20	2	.	.	.	.	.	.	.	.	.	.	.	.	Morris et al., 2020	SUB6350545
ER14_082	USA	Kentucky	2014	1	179	20	2	.	.	.	.	.	.	.	.	.	.	.	.	Morris et al., 2020	SUB6350545
ER14_092	USA	Kentucky	2014	1	179	28	2	.	.	.	.	.	.	.	.	.	.	.	.	Morris et al., 2020	SUB6350545
ER14_105	USA	Texas	2014	1	395	2	3	.	.	.	.	.	.	.	.	.	.	.	.	Morris et al., 2020	SUB6350545
ER14_125	USA	Texas	2014	1	179	55	2	.	.	.	.	.	.	.	.	.	.	.	.	Morris et al., 2020	SUB6350545
ER14_133	USA	Texas	2014	1	395	2	3	.	.	.	.	.	.	.	.	.	.	.	.	Morris et al., 2020	SUB6350545
ER14_140	USA	Texas	2014	1	179	55	2	.	.	.	.	.	.	.	.	.	.	.	.	Morris et al., 2020	SUB6350545
ER14_148	USA	Texas	2014	1	179	28	2	.	.	.	.	.	.	.	.	.	.	.	.	Morris et al., 2020	SUB6350545
ER14_150	USA	Texas	2014	1	179	157	4	.	.	.	.	.	.	.	.	.	.	.	.	Morris et al., 2020	SUB6350545
ER17_009	USA	Texas	2017	1	179	28	2	.	.	.	.	.	.	.	.	.	.	.	.	Morris et al., 2020	SUB6350545
ER18_009	USA	Texas	2018	1	179	28	2	.	.	.	.	.	.	.	.	.	.	.	.	Morris et al., 2020	SUB6350545
ER18_025	USA		2018	1	395	2	3	.	.	.	.	.	.	.	.	.	.	.	.	Morris et al., 2020	SUB6350545
ER18_026	USA	Texas	2018	1	395	2	3	.	.	.	.	.	.	.	.	.	.	.	.	Morris et al., 2020	SUB6350545
ER18_027	USA	Texas	2018	1	395	2	3	.	.	.	.	.	.	.	.	.	.	.	.	Morris et al., 2020	SUB6350545
Is107096	Israel	Giv'at Ze'ev	2011	1	179	28	2	.	.	.	.	.	.	.	.	.	.	.	.	Mitchell et al., 2021	PRJEB38019
Is124067	Israel	Beit Yehoshua	2011	1	179	2	3	.	.	.	.	.	.	.	.	.	.	.	.	Mitchell et al., 2021	PRJEB38019
Is126050	Israel	Netanya	2011	1	179	28	2	.	.	.	.	.	.	.	.	.	.	.	.	Mitchell et al., 2021	PRJEB38019
Is130986	Israel	Haifa	2012	1	179	28	2	.	.	.	.	.	.	.	.	.	.	.	.	Mitchell et al., 2021	PRJEB38019
Is132770	Israel	Bitan Aharon	2012	1	179	161	5	.	.	.	.	.	.	.	.	.	.	.	.	Mitchell et al., 2021	PRJEB38019
Is134009	Israel	ND	2012	1	179	2	3	.	.	.	.	.	.	.	.	.	.	.	.	Mitchell et al., 2021	PRJEB38019
Is134058	Israel	Burgata	2012	1	179	161	5	.	.	.	.	.	.	.	.	.	.	.	.	Mitchell et al., 2021	PRJEB38019
Is134367	Israel	Nahariya	2012	1	179	28	2	.	.	.	.	.	.	.	.	.	.	.	.	Mitchell et al., 2021	PRJEB38019
Is138104	Israel	ND	2012	1	179	162	3	.	.	.	.	.	.	.	.	.	.	.	.	Mitchell et al., 2021	PRJEB38019
Is23593	Israel	Neve Yamin	2008	1	179	2	3	.	.	.	.	.	.	.	.	.	.	.	.	Mitchell et al., 2021	PRJEB38019
Is35416	Israel	ND	2010	1	179	163	4	.	.	.	.	.	.	.	.	.	.	.	.	Mitchell et al., 2021	PRJEB38019
Is593742	Israel	Ben Shemen	2009	1	179	2	3	.	.	.	.	.	.	.	.	.	.	.	.	Mitchell et al., 2021	PRJEB38019
Is69185	Israel	Nahariya	2010	1	179	2	3	.	.	.	.	.	.	.	.	.	.	.	.	Mitchell et al., 2021	PRJEB38019
Is81655	Israel	Amikam	2010	1	179	2	3	.	.	.	.	.	.	.	.	.	.	.	.	Mitchell et al., 2021	PRJEB38019
Jpn0001	Japan	Makubetsu	1992	1	179	20	2	.	.	.	.	.	.	.	.	.	.	.	.	Mitchell et al., 2021	PRJEB38019
Jpn0002	Japan	Hidaka	1993	1	179	20	2	.	.	.	.	.	.	.	.	.	.	.	.	Mitchell et al., 2021	PRJEB38019
Jpn0004	Japan	Ritto	1994	1	179	19	3	.	.	.	.	.	.	.	.	.	.	.	.	Mitchell et al., 2021	PRJEB38019
Jpn0014	Japan	Hidaka	1995	1	179	21	3	.	.	.	.	.	.	.	.	.	.	.	.	Mitchell et al., 2021	PRJEB38019
Jpn0017	Japan	Tokachi	1996	1	179	20	2	.	.	.	.	.	.	.	.	.	.	.	.	Mitchell et al., 2021	PRJEB38019
Jpn0076	Japan	Hidaka	1998	1	179	20	2	.	.	.	.	.	.	.	.	.	.	.	.	Mitchell et al., 2021	PRJEB38019
Jpn0080	Japan	Hidaka	1999	1	179	18	3	.	.	.	.	.	.	.	.	.	.	.	.	Mitchell et al., 2021	PRJEB38019
Jpn0084	Japan	Hidaka	1999	1	179	20	2	.	.	.	.	.	.	.	.	.	.	.	.	Mitchell et al., 2021	PRJEB38019
Jpn0084b	Japan	Aizu	2007	1	179	20	2	.	.	.	.	.	.	.	.	.	.	.	.	Mitchell et al., 2021	PRJEB38019
Jpn0087	Japan	Hidaka	2000	1	179	20	2	.	.	.	.	.	.	.	.	.	.	.	.	Mitchell et al., 2021	PRJEB38019
Jpn0090	Japan	Hidaka	2000	1	179	20	2	.	.	.	.	.	.	.	.	.	.	.	.	Mitchell et al., 2021	PRJEB38019
Jpn0092	Japan	Chiba	2001	1	179	2	3	.	.	.	.	.	.	.	.	.	.	.	.	Mitchell et al., 2021	PRJEB38019
NZLU	New Zealand	Otago	2011	1	395	2	3	.	.	.	Deletion	.	.	.	.	.	.	.	.	Mitchell et al., 2021	PRJEB38019
Sab5415	Saudi Arabia	B	2015	1	179	28	2	.	.	.	.	.	.	.	.	.	.	.	.	Mitchell et al., 2021	PRJEB38019
Sab5416	Saudi Arabia	B	2015	1	179	28	2	.	.	.	.	.	.	.	.	.	.	.	.	Mitchell et al., 2021	PRJEB38019
UAE0025	United Arab Emirates	Dubai	2010	1	179	28	2	.	.	.	.	.	.	.	.	.	.	.	.	Mitchell et al., 2021	PRJEB38019
UAE0183_03	United Arab Emirates	Dubai	2014	1	179	28	2	.	.	.	.	.	.	.	.	.	.	.	.	Mitchell et al., 2021	PRJEB38019
UAE0367_01	United Arab Emirates	Dubai	2014	1	179	28	2	.	.	.	.	.	.	.	.	.	.	.	.	Mitchell et al., 2021	PRJEB38019
UAE0367_03	United Arab Emirates	Dubai	2014	1	179	28	2	.	.	.	.	.	.	.	.	.	.	.	.	Mitchell et al., 2021	PRJEB38019
UAE0428_19	United Arab Emirates	Dubai	2014	1	179	28	2	.	.	.	.	.	.	.	.	.	.	.	.	Mitchell et al., 2021	PRJEB38019
UAE0456	United Arab Emirates	Dubai	2010	1	179	28	2	.	.	.	.	.	.	.	.	.	.	.	.	Mitchell et al., 2021	PRJEB38019
UAE0483	United Arab Emirates	Dubai	2010	1	179	28	2	.	.	.	.	.	.	.	.	.	.	.	.	Mitchell et al., 2021	PRJEB38019
UAE0517	United Arab Emirates	Dubai	2014	1	179	28	2	.	.	.	.	.	.	.	.	.	.	.	.	Mitchell et al., 2021	PRJEB38019
UAE12051	United Arab Emirates	Dubai	2009	1	179	28	2	.	.	.	.	.	.	.	.	.	.	.	.	Mitchell et al., 2021	PRJEB38019
UAE12371a	United Arab Emirates	Dubai	2009	1	179	28	2	.	.	.	.	.	.	.	.	.	.	.	.	Mitchell et al., 2021	PRJEB38019
UAE12371b	United Arab Emirates	Dubai	2009	1	179	28	2	.	.	.	.	.	.	.	.	.	.	.	.	Mitchell et al., 2021	PRJEB38019
UAE12459b	United Arab Emirates	Dubai	2009	1	179	28	2	.	.	.	.	.	.	.	.	.	.	.	.	Mitchell et al., 2021	PRJEB38019
UAE1813	United Arab Emirates	Dubai	2013	1	179	28	2	.	.	.	.	.	.	.	.	.	.	.	.	Mitchell et al., 2021	PRJEB38019
UAE3229	United Arab Emirates	Dubai	2009	1	179	28	2	.	.	L	.	.	.	.	.	.	.	.	.	Mitchell et al., 2021	PRJEB38019
UAE4502	United Arab Emirates	Dubai	2013	1	179	28	2	.	.	.	.	.	.	.	.	.	.	.	.	Mitchell et al., 2021	PRJEB38019
UAE8575	United Arab Emirates	Sharjah	2015	1	179	28	2	.	.	.	.	.	.	.	.	.	.	.	.	Mitchell et al., 2021	PRJEB38019
UAE8577	United Arab Emirates	Sharjah	2015	1	179	28	2	.	.	.	.	.	.	.	.	.	.	.	.	Mitchell et al., 2021	PRJEB38019
UAE8578	United Arab Emirates	Sharjah	2015	1	179	28	2	.	.	.	.	.	.	.	.	.	.	.	.	Mitchell et al., 2021	PRJEB38019
UAE8579	United Arab Emirates	Sharjah	2015	1	179	169	2	.	.	.	.	.	.	.	.	.	.	.	.	Mitchell et al., 2021	PRJEB38019
UAE8580	United Arab Emirates	Sharjah	2015	1	179	28	2	.	.	.	.	.	.	.	.	.	.	.	.	Mitchell et al., 2021	PRJEB38019
UAE8581	United Arab Emirates	Sharjah	2015	1	179	28	2	.	.	.	.	.	.	.	.	.	.	.	.	Mitchell et al., 2021	PRJEB38019
UAE8582	United Arab Emirates	Sharjah	2015	1	179	28	2	.	.	.	.	.	.	.	.	.	.	.	.	Mitchell et al., 2021	PRJEB38019
UK237364	UK	Suffolk	2003	1	179	11	2	.	.	.	.	.	.	.	.	.	.	.	.	Mitchell et al., 2021	PRJEB38019
UK806841	UK	Somerset	2008	1	179	28	2	.	.	.	.	.	.	.	.	.	.	.	.	Mitchell et al., 2021	PRJEB38019
USA01_06	USA	New York	1965	1	179	22	5	.	.	.	.	.	.	.	.	.	.	.	.	Mitchell et al., 2021	PRJEB38019
USA01_09	USA	New York	1965	1	179	2	3	.	.	.	.	.	.	.	.	.	.	.	.	Mitchell et al., 2021	PRJEB38019
USA01_10	USA	New York	1980	1	179	24	3	.	.	.	.	.	.	.	.	.	.	.	.	Mitchell et al., 2021	PRJEB38019
USA01_12	USA	New York	1980	1	179	24	3	.	.	.	.	.	.	.	.	.	.	.	.	Mitchell et al., 2021	PRJEB38019
USA01_13	USA	New York	1981	1	179	24	3	.	.	.	.	.	.	.	.	.	.	.	.	Mitchell et al., 2021	PRJEB38019
USA01_24	USA	New York	1975	1	179	22	5	.	.	.	.	.	.	.	.	.	.	.	.	Mitchell et al., 2021	PRJEB38019
USA01_25	USA	New York	1976	1	179	187	3	.	.	.	.	.	.	.	.	.	.	.	.	Mitchell et al., 2021	PRJEB38019
USA01_33	USA	New York	1981	1	179	2	3	.	.	.	.	.	.	.	.	.	.	.	.	Mitchell et al., 2021	PRJEB38019
USA01_55	USA	New York	1983	1	179	186	4	.	.	.	.	.	.	.	.	.	.	.	.	Mitchell et al., 2021	PRJEB38019
USA02_20	USA	Kentucky	1996	1	179	20	2	.	.	.	.	.	.	.	.	.	.	.	.	Mitchell et al., 2021	PRJEB38019
USA02_34	USA	Kentucky	1993	1	179	184	3	.	.	.	.	.	.	.	.	.	.	.	.	Mitchell et al., 2021	PRJEB38019
USA02_36	USA	Kentucky	1993	1	179	30	4	.	.	.	.	.	.	.	.	.	.	.	.	Mitchell et al., 2021	PRJEB38019
USA03_30	USA	Maine	2004	1	179	28	2	.	.	.	.	.	.	.	.	.	.	.	.	Mitchell et al., 2021	PRJEB38019
USA03_67	USA	Minnesota	1997	1	179	insertion	insertion	.	.	.	.	.	.	.	.	.	.	.	.	Mitchell et al., 2021	PRJEB38019
USA04_69	USA	Montana	1995	1	179	94	6	.	.	.	.	.	.	.	.	.	.	.	.	Mitchell et al., 2021	PRJEB38019
USA05_39	USA	Kentucky	1993	1	179	2	3	.	.	.	.	.	.	.	.	.	.	.	.	Mitchell et al., 2021	PRJEB38019
USA05_40	USA	Iowa	2003	1	179	28	2	.	.	.	.	.	.	.	.	GGDI	.	.	.	Mitchell et al., 2021	PRJEB38019
USA05_51	USA	Maine	2003	1	179	2	3	.	.	.	.	.	.	.	.	.	.	.	.	Mitchell et al., 2021	PRJEB38019
USA05_61	USA	California	2002	1	179	178	1	.	.	.	.	.	.	.	.	.	.	.	.	Mitchell et al., 2021	PRJEB38019
USA05_66	USA	Maine	2002	1	179	28	2	.	.	.	.	.	.	.	.	.	.	.	.	Mitchell et al., 2021	PRJEB38019
USA05_74	USA	West Virginia	2007	1	179	91	5	.	.	.	.	.	.	.	.	.	.	.	.	Mitchell et al., 2021	PRJEB38019
USA06_60	USA	Virginia	1999	1	179	11	2	.	.	.	.	.	.	.	.	.	.	.	.	Mitchell et al., 2021	PRJEB38019
USA06_79	USA	Kentucky	2009	1	179	28	2	.	.	.	.	.	.	.	.	.	.	.	.	Mitchell et al., 2021	PRJEB38019
USA07_01	USA	Kentucky	2010	1	179	2	3	.	.	.	.	.	.	.	.	.	.	.	.	Mitchell et al., 2021	PRJEB38019
USA07_02	USA	Kentucky	2010	1	179	178	1	.	.	.	.	.	.	.	.	.	.	.	.	Mitchell et al., 2021	PRJEB38019
USA07_04	USA	Kentucky	2010	1	179	33	4	.	.	.	.	.	.	.	.	.	.	.	.	Mitchell et al., 2021	PRJEB38019
USA07_05	USA	Kentucky	2010	1	179	33	4	.	.	.	.	.	.	.	.	.	.	.	.	Mitchell et al., 2021	PRJEB38019
USA07_09	USA	Kentucky	2010	1	179	28	2	.	.	.	.	.	.	.	.	.	.	.	.	Mitchell et al., 2021	PRJEB38019
USA07_16	USA	Kentucky	2009	1	179	179	5	.	.	.	.	.	.	.	.	.	.	.	.	Mitchell et al., 2021	PRJEB38019
USA07_22	USA	Indiana	2009	1	179	2	3	.	.	.	.	.	Truncation	.	.	.	.	.	.	Mitchell et al., 2021	PRJEB38019
USA07_32	USA	Kentucky	2010	1	179	179	5	.	.	.	.	.	.	.	.	.	.	.	.	Mitchell et al., 2021	PRJEB38019
USA08_01	USA	Minnesota	1998	1	179	22	5	.	.	.	.	.	.	.	.	.	.	.	.	Mitchell et al., 2021	PRJEB38019
USA08_02	USA	Minnesota	1998	1	179	insertion	insertion	.	.	.	.	.	.	.	.	.	.	.	.	Mitchell et al., 2021	PRJEB38019
USA08_10	USA	Minnesota	1998	1	179	insertion	insertion	.	.	.	.	.	.	.	.	.	.	.	.	Mitchell et al., 2021	PRJEB38019
USA08_17	USA	Kentucky	2005	1	179	181	3	.	.	.	.	.	.	.	.	.	.	.	.	Mitchell et al., 2021	PRJEB38019
USA08_22	USA	California	1989	1	179	28	2	.	.	.	.	.	.	.	.	.	.	.	.	Mitchell et al., 2021	PRJEB38019
USA08_33	USA	Kentucky	1997	1	179	2	3	.	.	.	.	.	.	.	.	.	.	.	.	Mitchell et al., 2021	PRJEB38019
USA08_56	USA	Kentucky	1996	1	179	28	2	.	.	.	.	.	.	.	.	.	.	.	.	Mitchell et al., 2021	PRJEB38019
USA08_62	USA	Kentucky	2005	1	179	181	3	.	.	.	.	.	.	.	.	.	.	.	.	Mitchell et al., 2021	PRJEB38019
USA08_75	USA	Virginia	1999	1	179	180	2	.	.	.	.	.	.	.	.	.	.	.	.	Mitchell et al., 2021	PRJEB38019
USA09_01	USA	Kentucky	2012	1	396	28	2	.	.	.	.	.	.	.	.	.	.	.	.	Mitchell et al., 2021	PRJEB38019
USA09_02	USA	Kentucky	2013	1	179	179	5	.	.	.	.	.	.	.	.	.	.	.	.	Mitchell et al., 2021	PRJEB38019
USA09_05	USA	Texas	2014	1	179	179	5	.	.	.	.	.	.	.	.	.	.	.	.	Mitchell et al., 2021	PRJEB38019
USA09_06	USA	Pennsylvania	2012	1	396	28	2	.	.	.	.	.	.	.	.	.	.	.	.	Mitchell et al., 2021	PRJEB38019
USA09_09	USA	Kentucky	2014	1	179	179	5	.	.	.	.	.	.	.	.	.	.	.	.	Mitchell et al., 2021	PRJEB38019
USA09_10	USA	Kentucky	2013	1	179	179	5	.	.	.	.	.	.	.	.	.	.	.	.	Mitchell et al., 2021	PRJEB38019
USA09_12	USA	Montana	2009	1	395	2	3	.	.	.	.	.	.	.	.	.	.	.	.	Mitchell et al., 2021	PRJEB38019
USA09_14	USA	Wisconsin	2014	1	179	147	3	.	.	.	.	.	.	.	.	.	.	.	.	Mitchell et al., 2021	PRJEB38019
USA09_15	USA	Indiana	2009	1	179	178	1	.	.	.	.	.	.	.	.	.	.	.	.	Mitchell et al., 2021	PRJEB38019
USACF32	USA	New York	1981	1	179	2	3	.	.	.	.	.	.	.	.	.	.	.	.	Mitchell et al., 2021	PRJEB38019
USAPinnacleH-	USA	Fort Dodge vaccine	ND	1	395	2	3	.	.	.	.	.	.	.	.	.	.	.	.	Mitchell et al., 2021	PRJEB38019
USAPinnacleH+	USA	Fort Dodge vaccine	ND	1	395	2	3	.	.	.	.	.	.	.	.	.	.	.	.	Mitchell et al., 2021	PRJEB38019
470_003	Sweden		2015	2	179	72	2	.	.	.	.	.	.	.	.	.	.	Y	.	Morris et al., 2021	PRJNA704656
470_007	Sweden		2015	2	179	72	2	.	.	.	.	.	.	.	.	.	.	Y	.	Morris et al., 2021	PRJNA704656
470_008	Sweden		2015	2	179	72	2	.	.	.	.	.	.	.	.	.	.	Y	.	Morris et al., 2021	PRJNA704656
470-001	Sweden		2015	2	179	72	2	.	.	.	.	.	.	.	.	.	.	Y	.	Morris et al., 2021	PRJNA704656
470-002	Sweden		2015	2	179	72	2	.	.	.	.	.	.	.	.	.	.	Y	.	Morris et al., 2021	PRJNA704656
470-006	Sweden		2015	2	179	72	2	.	.	.	.	.	.	.	.	.	.	Y	.	Morris et al., 2021	PRJNA704656
489_003	Sweden		2015	2	179	72	2	.	.	.	.	.	.	.	.	.	.	Y	.	Morris et al., 2021	PRJNA704656
489_005	Sweden		2015	2	179	72	2	.	.	.	.	.	.	.	.	.	.	Y	.	Morris et al., 2021	PRJNA704656
489_006	Sweden		2015	2	179	deletion	deletion	.	.	.	.	.	.	.	.	.	.	Y	.	Morris et al., 2021	PRJNA704656
489_007	Sweden		2015	2	179	72	2	.	.	.	.	.	.	.	.	.	.	Y	.	Morris et al., 2021	PRJNA704656
489_009	Sweden		2016	2	179	151	3	.	.	.	.	.	.	.	.	.	.	Y	.	Morris et al., 2021	PRJNA704656
489_010	Sweden		2016	2	179	deletion	deletion	.	.	.	.	.	.	.	.	.	.	Y	.	Morris et al., 2021	PRJNA704656
489-002	Sweden		2015	2	179	72	2	.	.	.	.	.	.	.	.	.	.	Y	.	Morris et al., 2021	PRJNA704656
489-004	Sweden		2015	2	179	72	2	.	.	.	.	.	.	.	.	.	.	Y	.	Morris et al., 2021	PRJNA704656
Bel101025	Belgium		2010	2	151	9	3	.	.	.	.	.	.	.	.	.	.	Y	.	Mitchell et al., 2021	PRJEB38019
Bel101872	Belgium		2010	2	151	9	3	.	.	.	.	.	.	.	.	.	.	Y	.	Mitchell et al., 2021	PRJEB38019
BelAmore	Belgium		2010	2	179	9	3	.	.	.	.	.	.	.	.	.	.	Y	.	Mitchell et al., 2021	PRJEB38019
BelFerron	Belgium		2009	2	179	189	3	.	.	.	.	.	.	.	.	.	.	Y	.	Mitchell et al., 2021	PRJEB38019
BelKemels	Belgium	Merelbeke	2012	2	151	9	3	.	.	.	.	.	.	.	.	.	.	Y	.	Mitchell et al., 2021	PRJEB38019
BelLedZep	Belgium		2012	2	151	156	4	.	.	.	.	.	.	.	.	.	.	Y	.	Mitchell et al., 2021	PRJEB38019
BelSorek	Belgium	Merelbeke	2011	2	179	72	2	.	.	.	.	.	.	.	.	.	.	Y	.	Mitchell et al., 2021	PRJEB38019
BelTixier	Belgium		2010	2	179	9	3	.	.	.	.	.	.	.	.	.	.	Y	.	Mitchell et al., 2021	PRJEB38019
BelToupie	Belgium		2009	2	179	9	3	.	.	.	.	.	.	.	.	.	.	Y	.	Mitchell et al., 2021	PRJEB38019
BelVanDam	Belgium	Ghent	2009	2	179	9	3	.	.	.	.	.	.	.	.	.	.	Y	.	Mitchell et al., 2021	PRJEB38019
BelVanHoot	Belgium	Baftin	2010	2	179	77	4	.	.	.	.	.	.	.	.	.	.	Y	.	Mitchell et al., 2021	PRJEB38019
BelVanLoo	Belgium	Merelbeke	2012	2	281	157	4	.	.	.	.	.	.	.	.	.	.	Y	.	Mitchell et al., 2021	PRJEB38019
Fr32025	France	Br‚ville-les-Monts	2011	2	179	72	2	.	.	.	.	.	.	.	.	.	.	Y	.	Mitchell et al., 2021	PRJEB38019
Fr33296	France	Chartres	2011	2	281	9	3	.	.	.	.	.	.	.	.	.	.	Y	.	Mitchell et al., 2021	PRJEB38019
Fr36348	France	FŠre-en-Tardenois	2011	2	179	9	3	.	.	.	.	.	.	.	.	.	.	Y	.	Mitchell et al., 2021	PRJEB38019
Fr36916	France	Pouanc‚	2011	2	179	9	3	.	.	.	.	.	.	.	.	.	.	Y	.	Mitchell et al., 2021	PRJEB38019
Fr38278	France	Avesnes-en-Bray	2011	2	179	160	3	.	.	.	.	.	.	.	.	.	.	Y	.	Mitchell et al., 2021	PRJEB38019
Fr39320	France	Trappes	2011	2	281	9	3	.	.	.	.	.	.	.	.	.	.	Y	.	Mitchell et al., 2021	PRJEB38019
Fr5018	France	Tilly	2013	2	179	9	3	.	.	.	.	.	.	.	.	.	.	Y	.	Mitchell et al., 2021	PRJEB38019
Fr51443	France	Lisieux	2013	2	179	72	2	.	.	.	.	.	.	.	.	.	.	Y	.	Mitchell et al., 2021	PRJEB38019
Fr51445	France	Lisieux	2013	2	179	72	2	.	.	.	.	.	.	.	.	.	.	Y	.	Mitchell et al., 2021	PRJEB38019
Fr53007	France	Seuillet	2011	2	179	77	4	.	.	.	.	.	.	.	.	.	.	Y	.	Mitchell et al., 2021	PRJEB38019
Ire39989	Ireland	ND	ND	2	179	9	3	.	.	.	.	.	.	.	.	.	.	Y	.	Mitchell et al., 2021	PRJEB38019
Ire40073	Ireland	ND	ND	2	179	9	3	.	.	.	.	.	.	.	.	.	.	Y	.	Mitchell et al., 2021	PRJEB38019
Ire40133	Ireland	ND	ND	2	179	9	3	.	.	.	.	.	.	.	.	.	.	Y	.	Mitchell et al., 2021	PRJEB38019
Ire40245	Ireland	ND	ND	2	179	9	3	.	.	.	.	.	.	.	.	.	.	Y	.	Mitchell et al., 2021	PRJEB38019
Ire40246	Ireland	ND	ND	2	179	9	3	.	.	.	.	.	.	.	.	.	.	Y	.	Mitchell et al., 2021	PRJEB38019
Ire40247	Ireland	ND	ND	2	179	9	3	.	.	.	.	.	.	.	.	.	.	Y	.	Mitchell et al., 2021	PRJEB38019
Ire40454	Ireland	ND	ND	2	179	9	3	.	.	.	.	.	.	.	.	.	.	Y	.	Mitchell et al., 2021	PRJEB38019
Ire41161	Ireland	ND	ND	2	179	9	3	.	.	.	.	.	.	.	.	.	.	Y	.	Mitchell et al., 2021	PRJEB38019
Ire41349	Ireland	ND	ND	2	179	9	3	.	.	.	.	.	.	.	.	.	.	Y	.	Mitchell et al., 2021	PRJEB38019
Ire41827	Ireland	ND	ND	2	179	9	3	.	.	.	.	.	.	.	.	.	.	Y	.	Mitchell et al., 2021	PRJEB38019
Ire42419	Ireland	ND	ND	2	179	9	3	.	.	.	.	.	.	.	.	.	.	Y	.	Mitchell et al., 2021	PRJEB38019
Ire58425	Ireland	ND	ND	2	179	9	3	.	.	.	.	.	.	.	.	.	.	Y	.	Mitchell et al., 2021	PRJEB38019
Kwt10799	Kuwait	ND	2009	2	179	9	3	.	.	.	.	.	.	.	.	.	.	Y	.	Mitchell et al., 2021	PRJEB38019
NL01613	Netherlands	Zuid Biejerland	2009	2	151	164	4	.	.	.	.	.	.	.	.	.	.	Y	.	Mitchell et al., 2021	PRJEB38019
NL05799	Netherlands	Smilde	2009	2	179	9	3	.	.	.	.	.	.	.	.	.	.	Y	.	Mitchell et al., 2021	PRJEB38019
NL06408	Netherlands	ND	2013	2	179	166	4	.	.	.	.	.	.	.	.	.	.	Y	.	Mitchell et al., 2021	PRJEB38019
Pl0008	Poland	Szamotuly	2017	2	151	168	4	.	.	.	.	.	.	.	.	.	.	Y	.	Mitchell et al., 2021	PRJEB38019
Pl0114	Poland	Szamotuly	2017	2	179	166	4	.	.	.	.	.	.	.	.	.	.	Y	.	Mitchell et al., 2021	PRJEB38019
Pl0775	Poland	Olsztyn	2016	2	151	48	4	.	.	.	.	.	.	.	.	.	.	Y	.	Mitchell et al., 2021	PRJEB38019
Pl0778	Poland	Olsztyn	2016	2	151	48	4	.	.	.	.	.	.	.	.	.	.	Y	.	Mitchell et al., 2021	PRJEB38019
Pl0969	Poland	Szamotuly	2016	2	151	168	4	.	.	.	.	.	.	.	.	.	.	Y	.	Mitchell et al., 2021	PRJEB38019
Pl0971	Poland	Szamotuly	2016	2	151	168	4	.	.	.	.	.	.	.	.	.	.	Y	.	Mitchell et al., 2021	PRJEB38019
Pl0977	Poland	Szamotuly	2016	2	151	168	4	.	.	.	.	.	.	.	.	.	.	Y	.	Mitchell et al., 2021	PRJEB38019
Pl0979	Poland	Szamotuly	2016	2	151	168	4	.	.	.	.	.	.	.	.	.	.	Y	.	Mitchell et al., 2021	PRJEB38019
Pl1055	Poland	Mosina	2016	2	151	48	4	.	.	.	.	.	.	.	.	.	.	Y	.	Mitchell et al., 2021	PRJEB38019
Pl1076	Poland	Szamotuly	2016	2	151	168	4	.	.	.	.	.	.	.	.	.	.	Y	.	Mitchell et al., 2021	PRJEB38019
Pl1093	Poland	Szamotuly	2016	2	151	168	4	.	.	.	.	.	.	.	.	.	.	Y	.	Mitchell et al., 2021	PRJEB38019
Sp0190	Spain	Madrid	2014	2	179	72	2	.	.	.	.	.	.	.	.	.	.	Y	.	Mitchell et al., 2021	PRJEB38019
SpE16	Spain	San Sebastian	2006	2	179	170	3	.	.	.	.	.	.	.	.	.	.	Y	.	Mitchell et al., 2021	PRJEB38019
Sw1866	Sweden	Hälsingland	2000	2	179	9	3	.	.	.	.	.	.	.	.	.	.	Y	.	Mitchell et al., 2021	PRJEB38019
Sw32134	Sweden	ND	2015	2	179	72	2	.	.	.	.	.	.	.	.	.	.	Y	.	Mitchell et al., 2021	PRJEB38019
Sw54731	Sweden	ND	2015	2	179	171	3	.	.	.	.	.	.	.	.	.	.	Y	.	Mitchell et al., 2021	PRJEB38019
SwH011	Sweden	Småland	2009	2	179	72	2	.	.	.	.	.	.	.	.	.	.	Y	.	Mitchell et al., 2021	PRJEB38019
SwM217	Sweden	ND	2009	2	179	72	2	.	.	.	.	.	.	.	.	.	.	Y	.	Mitchell et al., 2021	PRJEB38019
SwT005	Sweden	Småland	2009	2	179	72	2	.	.	.	.	.	.	.	.	.	.	Y	.	Mitchell et al., 2021	PRJEB38019
UAE0014	United Arab Emirates	Dubai	2014	2	179	9	3	.	.	.	.	.	.	.	.	.	.	Y	.	Mitchell et al., 2021	PRJEB38019
UAE0015_1	United Arab Emirates	Dubai	2014	2	179	9	3	.	.	.	.	.	Truncation	.	.	.	.	Y	.	Mitchell et al., 2021	PRJEB38019
UAE0015_3	United Arab Emirates	Dubai	2014	2	179	9	3	.	.	.	.	.	.	.	.	.	.	Y	.	Mitchell et al., 2021	PRJEB38019
UAE0015_4	United Arab Emirates	Dubai	2014	2	179	9	3	.	.	.	.	.	.	.	.	.	.	Y	.	Mitchell et al., 2021	PRJEB38019
UAE0015_5	United Arab Emirates	Dubai	2014	2	179	9	3	.	.	.	.	.	.	.	.	.	.	Y	.	Mitchell et al., 2021	PRJEB38019
UAE0071_01	United Arab Emirates	Dubai	2014	2	179	9	3	.	.	.	.	.	.	.	.	.	.	Y	.	Mitchell et al., 2021	PRJEB38019
UAE0071_02	United Arab Emirates	Dubai	2014	2	179	9	3	.	.	.	.	.	.	.	.	.	.	Y	.	Mitchell et al., 2021	PRJEB38019
UAE0071_08	United Arab Emirates	Dubai	2014	2	179	9	3	.	.	.	.	.	.	.	.	.	.	Y	.	Mitchell et al., 2021	PRJEB38019
UAE0120_02	United Arab Emirates	Dubai	2014	2	179	9	3	.	.	.	.	.	.	.	.	.	.	Y	.	Mitchell et al., 2021	PRJEB38019
UAE0120_03	United Arab Emirates	Dubai	2014	2	179	9	3	.	.	.	.	.	.	.	.	.	.	Y	.	Mitchell et al., 2021	PRJEB38019
UAE0120_08	United Arab Emirates	Dubai	2014	2	179	9	3	.	.	.	.	.	.	.	.	.	.	Y	.	Mitchell et al., 2021	PRJEB38019
UAE0120_11	United Arab Emirates	Dubai	2014	2	179	deletion	deletion	.	.	.	.	.	.	.	.	.	.	Y	.	Mitchell et al., 2021	PRJEB38019
UAE0120_13	United Arab Emirates	Dubai	2014	2	179	9	3	.	.	.	.	.	.	.	.	.	.	Y	.	Mitchell et al., 2021	PRJEB38019
UAE0120_14	United Arab Emirates	Dubai	2014	2	179	9	3	.	.	.	.	.	.	.	.	.	.	Y	.	Mitchell et al., 2021	PRJEB38019
UAE0120_15	United Arab Emirates	Dubai	2014	2	179	9	3	.	.	.	.	.	.	.	.	.	.	Y	.	Mitchell et al., 2021	PRJEB38019
UAE0120_17	United Arab Emirates	Dubai	2014	2	179	9	3	.	.	.	.	.	.	.	.	.	.	Y	.	Mitchell et al., 2021	PRJEB38019
UAE0120_20	United Arab Emirates	Dubai	2014	2	179	9	3	.	.	.	.	.	.	.	.	.	.	Y	.	Mitchell et al., 2021	PRJEB38019
UAE0120_22	United Arab Emirates	Dubai	2014	2	179	9	3	.	.	.	.	.	.	.	.	.	.	Y	.	Mitchell et al., 2021	PRJEB38019
UAE0163	United Arab Emirates	Dubai	2014	2	151	9	3	.	.	.	.	.	.	.	.	.	.	Y	.	Mitchell et al., 2021	PRJEB38019
UAE0183_02	United Arab Emirates	Dubai	2014	2	151	9	3	.	.	.	.	.	.	.	.	.	.	Y	.	Mitchell et al., 2021	PRJEB38019
UAE0183_10	United Arab Emirates	Dubai	2014	2	151	9	3	.	.	.	.	.	.	.	.	.	.	Y	.	Mitchell et al., 2021	PRJEB38019
UAE0183_11	United Arab Emirates	Dubai	2014	2	151	9	3	.	.	.	.	.	.	.	.	.	.	Y	.	Mitchell et al., 2021	PRJEB38019
UAE0183_16	United Arab Emirates	Dubai	2014	2	179	9	3	.	.	.	.	.	.	.	.	.	.	Y	.	Mitchell et al., 2021	PRJEB38019
UAE0183_17	United Arab Emirates	Dubai	2014	2	179	9	3	.	.	.	.	.	.	.	.	.	.	Y	.	Mitchell et al., 2021	PRJEB38019
UAE0183_21	United Arab Emirates	Dubai	2014	2	179	9	3	.	.	.	.	.	.	.	.	.	.	Y	.	Mitchell et al., 2021	PRJEB38019
UAE0228	United Arab Emirates	Dubai	2014	2	151	9	3	.	.	.	.	.	.	.	.	.	.	Y	.	Mitchell et al., 2021	PRJEB38019
UAE0233	United Arab Emirates	Dubai	2014	2	151	9	3	.	.	.	.	.	.	.	.	.	.	Y	.	Mitchell et al., 2021	PRJEB38019
UAE0233_04	United Arab Emirates	Dubai	2014	2	151	9	3	.	.	.	.	.	.	.	.	.	.	Y	.	Mitchell et al., 2021	PRJEB38019
UAE0233_09	United Arab Emirates	Dubai	2014	2	151	9	3	.	.	.	.	.	.	.	.	.	.	Y	.	Mitchell et al., 2021	PRJEB38019
UAE0233_12	United Arab Emirates	Dubai	2014	2	179	9	3	.	.	.	.	.	.	.	.	.	.	Y	.	Mitchell et al., 2021	PRJEB38019
UAE0233_18	United Arab Emirates	Dubai	2014	2	179	9	3	.	.	.	.	.	.	.	.	.	.	Y	.	Mitchell et al., 2021	PRJEB38019
UAE0292_04	United Arab Emirates	Dubai	2014	2	151	9	3	.	.	.	.	.	.	.	.	.	.	Y	.	Mitchell et al., 2021	PRJEB38019
UAE0292_13	United Arab Emirates	Dubai	2014	2	151	9	3	.	.	.	.	.	.	.	.	.	.	Y	.	Mitchell et al., 2021	PRJEB38019
UAE0292_16	United Arab Emirates	Dubai	2014	2	179	9	3	.	.	.	.	.	.	.	.	.	.	Y	.	Mitchell et al., 2021	PRJEB38019
UAE0334	United Arab Emirates	Dubai	2014	2	151	9	3	.	.	.	.	.	.	.	.	.	.	Y	.	Mitchell et al., 2021	PRJEB38019
UAE0359_02	United Arab Emirates	Dubai	2014	2	151	9	3	.	.	.	.	.	.	.	.	.	.	Y	.	Mitchell et al., 2021	PRJEB38019
UAE0359_03	United Arab Emirates	Dubai	2014	2	151	9	3	.	.	.	.	.	.	.	.	.	.	Y	.	Mitchell et al., 2021	PRJEB38019
UAE0359_04	United Arab Emirates	Dubai	2014	2	151	9	3	.	.	.	.	.	.	.	.	.	.	Y	.	Mitchell et al., 2021	PRJEB38019
UAE0359_08	United Arab Emirates	Dubai	2014	2	151	9	3	.	.	.	.	.	.	.	.	.	.	Y	.	Mitchell et al., 2021	PRJEB38019
UAE0396_02	United Arab Emirates	Dubai	2014	2	179	9	3	.	.	.	.	.	.	.	.	.	.	Y	.	Mitchell et al., 2021	PRJEB38019
UAE0396_03	United Arab Emirates	Dubai	2014	2	179	9	3	.	.	.	.	.	.	.	.	.	.	Y	.	Mitchell et al., 2021	PRJEB38019
UAE0396_05	United Arab Emirates	Dubai	2014	2	179	9	3	.	.	.	.	.	.	.	.	.	.	Y	.	Mitchell et al., 2021	PRJEB38019
UAE0405	United Arab Emirates	Dubai	1997	2	179	9	3	.	.	.	.	.	.	.	.	.	.	Y	.	Mitchell et al., 2021	PRJEB38019
UAE0408_01	United Arab Emirates	Dubai	2014	2	179	9	3	.	.	.	.	.	.	.	.	.	.	Y	.	Mitchell et al., 2021	PRJEB38019
UAE0409_02	United Arab Emirates	Dubai	2014	2	151	9	3	.	.	.	.	.	.	.	.	.	.	Y	.	Mitchell et al., 2021	PRJEB38019
UAE0411	United Arab Emirates	Dubai	1997	2	179	9	3	.	.	.	.	.	.	.	.	.	.	Y	.	Mitchell et al., 2021	PRJEB38019
UAE0428_07	United Arab Emirates	Dubai	2014	2	179	9	3	.	.	.	.	.	.	.	.	.	.	Y	.	Mitchell et al., 2021	PRJEB38019
UAE0428_10	United Arab Emirates	Dubai	2014	2	151	9	3	.	.	.	.	.	.	.	.	.	.	Y	.	Mitchell et al., 2021	PRJEB38019
UAE0462_01	United Arab Emirates	Dubai	2014	2	151	9	3	.	.	.	.	.	.	.	.	.	.	Y	.	Mitchell et al., 2021	PRJEB38019
UAE0462_03	United Arab Emirates	Dubai	2014	2	151	9	3	.	.	.	.	.	.	.	.	.	.	Y	.	Mitchell et al., 2021	PRJEB38019
UAE0488_01	United Arab Emirates	Dubai	2014	2	179	9	3	.	.	.	.	.	.	.	.	.	.	Y	.	Mitchell et al., 2021	PRJEB38019
UAE0488_04	United Arab Emirates	Dubai	2014	2	179	9	3	.	.	.	.	.	.	.	.	.	.	Y	.	Mitchell et al., 2021	PRJEB38019
UAE0488_05	United Arab Emirates	Dubai	2014	2	179	9	3	.	.	.	.	.	.	.	.	.	.	Y	.	Mitchell et al., 2021	PRJEB38019
UAE0488_11	United Arab Emirates	Dubai	2014	2	179	9	3	.	.	.	.	.	.	.	.	.	.	Y	.	Mitchell et al., 2021	PRJEB38019
UAE0498_02	United Arab Emirates	Dubai	2014	2	179	9	3	.	.	.	.	.	.	.	.	.	.	Y	.	Mitchell et al., 2021	PRJEB38019
UAE0498_04	United Arab Emirates	Dubai	2014	2	179	9	3	.	.	.	.	.	.	.	.	.	.	Y	.	Mitchell et al., 2021	PRJEB38019
UAE0534	United Arab Emirates	Dubai	2014	2	179	9	3	.	.	.	.	.	.	.	.	.	.	Y	.	Mitchell et al., 2021	PRJEB38019
UAE0550	United Arab Emirates	Dubai	2014	2	179	deletion	deletion	.	.	.	.	.	.	.	.	.	.	Y	.	Mitchell et al., 2021	PRJEB38019
UAE0568_01	United Arab Emirates	Dubai	2014	2	179	9	3	.	.	.	.	.	.	.	.	.	.	Y	.	Mitchell et al., 2021	PRJEB38019
UAE0568_02	United Arab Emirates	Dubai	2014	2	179	9	3	.	.	.	.	.	.	.	.	.	.	Y	.	Mitchell et al., 2021	PRJEB38019
UAE0605	United Arab Emirates	Dubai	2014	2	179	9	3	.	.	.	.	.	.	.	.	.	Truncation	-	.	Mitchell et al., 2021	PRJEB38019
UAE0659	United Arab Emirates	Dubai	2014	2	151	9	3	.	.	.	.	.	.	.	.	.	.	Y	.	Mitchell et al., 2021	PRJEB38019
UAE0697	United Arab Emirates	Dubai	2014	2	151	9	3	.	.	.	.	.	.	.	.	.	.	Y	.	Mitchell et al., 2021	PRJEB38019
UAE0915_09	United Arab Emirates	Dubai	2014	2	179	9	3	.	.	.	.	.	.	.	.	.	.	Y	.	Mitchell et al., 2021	PRJEB38019
UAE0915_10	United Arab Emirates	Dubai	2014	2	179	9	3	.	.	.	.	.	.	.	.	.	.	Y	.	Mitchell et al., 2021	PRJEB38019
UAE0915_17	United Arab Emirates	Dubai	2014	2	179	9	3	.	.	.	.	.	.	.	.	.	.	Y	.	Mitchell et al., 2021	PRJEB38019
UAE1053_1	United Arab Emirates	Dubai	2014	2	179	9	3	.	.	.	.	.	.	.	.	.	.	Y	.	Mitchell et al., 2021	PRJEB38019
UAE1053_10	United Arab Emirates	Dubai	2014	2	179	9	3	.	.	.	.	.	.	.	.	.	.	Y	.	Mitchell et al., 2021	PRJEB38019
UAE1053_6	United Arab Emirates	Dubai	2014	2	179	9	3	.	.	.	.	.	.	.	.	.	.	Y	.	Mitchell et al., 2021	PRJEB38019
UAE1087_09	United Arab Emirates	Dubai	2014	2	179	9	3	.	.	.	.	.	.	.	.	.	.	Y	.	Mitchell et al., 2021	PRJEB38019
UAE1087_11	United Arab Emirates	Dubai	2014	2	179	9	3	.	.	.	.	.	.	.	.	.	.	Y	.	Mitchell et al., 2021	PRJEB38019
UAE1087_25	United Arab Emirates	Dubai	2014	2	179	9	3	.	.	.	.	.	.	.	.	.	.	Y	.	Mitchell et al., 2021	PRJEB38019
UAE1150_13	United Arab Emirates	Dubai	2014	2	179	9	3	.	.	.	.	.	.	.	.	.	.	Y	.	Mitchell et al., 2021	PRJEB38019
UAE1150_16	United Arab Emirates	Dubai	2014	2	179	9	3	.	.	.	.	.	.	.	.	.	.	Y	.	Mitchell et al., 2021	PRJEB38019
UAE12421a	United Arab Emirates	Dubai	2007	2	179	9	3	.	.	.	.	.	.	.	.	.	.	Y	.	Mitchell et al., 2021	PRJEB38019
UAE1461	United Arab Emirates	Dubai	2002	2	179	48	4	.	.	.	.	.	.	.	.	.	.	Y	.	Mitchell et al., 2021	PRJEB38019
UAE3122a	United Arab Emirates	Dubai	2014	2	179	9	3	.	.	.	.	.	.	.	.	.	.	Y	.	Mitchell et al., 2021	PRJEB38019
UAE3124sk1	United Arab Emirates	Dubai	2014	2	179	9	3	.	.	.	.	.	.	.	.	.	.	Y	.	Mitchell et al., 2021	PRJEB38019
UAE3124sk2	United Arab Emirates	Dubai	2014	2	179	9	3	.	.	.	.	.	.	.	.	.	.	Y	.	Mitchell et al., 2021	PRJEB38019
UAE3125	United Arab Emirates	Dubai	2014	2	179	9	3	.	.	.	.	.	.	.	.	.	.	Y	.	Mitchell et al., 2021	PRJEB38019
UK001424	UK	South Yorkshire	2010	2	179	9	3	.	.	.	.	.	.	.	.	.	.	Y	.	Mitchell et al., 2021	PRJEB38019
UK001638	UK	Hertfordshire	2010	2	151	deletion	deletion	.	.	.	.	.	.	.	.	.	.	Y	.	Mitchell et al., 2021	PRJEB38019
UK001649	UK	Bedfordshire	2010	2	179	62	2	.	.	.	.	.	.	.	.	.	.	Y	.	Mitchell et al., 2021	PRJEB38019
UK001862	UK	Suffolk	2010	2	151	76	3	.	.	.	.	.	.	.	.	.	.	Y	.	Mitchell et al., 2021	PRJEB38019
UK002643	UK	Norfolk	2010	2	179	75	5	.	.	.	.	.	.	.	.	.	.	Y	.	Mitchell et al., 2021	PRJEB38019
UK003091	UK	Worcestershire	2010	2	179	80	4	.	.	.	.	.	.	.	.	.	.	Y	.	Mitchell et al., 2021	PRJEB38019
UK003679	UK	Clwyd	2010	2	151	46	3	.	.	.	.	.	.	.	.	.	.	Y	.	Mitchell et al., 2021	PRJEB38019
UK003778	UK	Buckinghamshire	2010	2	151	9	3	.	.	.	.	.	.	.	.	.	.	Y	.	Mitchell et al., 2021	PRJEB38019
UK004114	UK	Leicestershire	2010	2	151	73	3	.	.	.	.	.	.	.	.	.	.	Y	.	Mitchell et al., 2021	PRJEB38019
UK004384	UK	Norfolk	2010	2	179	75	5	.	.	.	.	.	.	.	.	.	.	Y	.	Mitchell et al., 2021	PRJEB38019
UK004592	UK	Kent	2010	2	151	9	3	.	.	.	.	.	.	.	.	.	.	Y	.	Mitchell et al., 2021	PRJEB38019
UK004994	UK	Durham	2010	2	179	9	3	.	.	.	.	.	.	.	.	.	.	Y	.	Mitchell et al., 2021	PRJEB38019
UK005671	UK	Gloucestershire	2010	2	151	9	3	.	.	.	.	.	.	.	.	.	.	Y	.	Mitchell et al., 2021	PRJEB38019
UK005874	UK	East Sussex	2010	2	151	9	3	.	.	.	.	.	.	.	.	.	.	Y	.	Mitchell et al., 2021	PRJEB38019
UK006220	UK	Leicestershire	2010	2	151	9	3	.	.	.	.	.	.	.	.	.	.	Y	.	Mitchell et al., 2021	PRJEB38019
UK006611	UK	Gloucestershire	2010	2	151	9	3	.	.	.	.	.	.	.	.	.	.	Y	.	Mitchell et al., 2021	PRJEB38019
UK006778	UK	West Sussex	2010	2	151	9	3	.	.	.	.	.	.	.	.	.	.	Y	.	Mitchell et al., 2021	PRJEB38019
UK007137	UK	Gloucestershire	2010	2	151	9	3	.	.	.	.	.	.	.	.	.	.	Y	.	Mitchell et al., 2021	PRJEB38019
UK007231	UK	East Sussex	2010	2	151	9	3	.	.	.	.	.	.	.	.	.	.	Y	.	Mitchell et al., 2021	PRJEB38019
UK007274	UK	Herefordshire	2010	2	179	9	3	.	.	.	.	.	.	.	.	.	.	Y	.	Mitchell et al., 2021	PRJEB38019
UK007275	UK	Herefordshire	2010	2	179	9	3	.	.	.	.	.	.	.	.	.	.	Y	.	Mitchell et al., 2021	PRJEB38019
UK007394	UK	Merseyside	2010	2	151	9	3	.	.	.	.	.	.	.	.	.	.	Y	.	Mitchell et al., 2021	PRJEB38019
UK007438	UK	Gloucestershire	2010	2	151	9	3	.	.	.	.	.	.	.	.	.	.	Y	.	Mitchell et al., 2021	PRJEB38019
UK007766	UK	Aberdeenshire	2010	2	151	9	3	.	.	.	.	.	.	.	.	.	.	Y	.	Mitchell et al., 2021	PRJEB38019
UK102532	UK	Gloucestershire	2011	2	151	9	3	.	.	.	.	.	.	.	.	.	.	Y	.	Mitchell et al., 2021	PRJEB38019
UK121a	UK	Leicestershire	2007	2	402	9	3	.	.	.	.	.	.	.	.	.	.	Y	.	Mitchell et al., 2021	PRJEB38019
UK121b	UK	Leicestershire	2007	2	402	9	3	.	.	.	.	.	.	.	.	.	.	Y	.	Mitchell et al., 2021	PRJEB38019
UK237140	UK	Hampshire	2003	2	179	10	3	.	.	.	.	.	.	.	.	.	.	Y	.	Mitchell et al., 2021	PRJEB38019
UK237171	UK	Shetland	2003	2	179	9	3	.	.	.	.	.	.	.	.	.	.	Y	.	Mitchell et al., 2021	PRJEB38019
UK237326	UK	Rutland	2003	2	179	68	5	.	.	.	.	.	.	.	.	.	.	Y	.	Mitchell et al., 2021	PRJEB38019
UK250353	UK	Cambridgeshire	2005	2	179	9	3	.	.	.	.	.	.	.	.	.	.	Y	.	Mitchell et al., 2021	PRJEB38019
UK250354	UK	Cambridgeshire	2005	2	179	9	3	.	.	.	.	.	.	.	.	.	.	Y	.	Mitchell et al., 2021	PRJEB38019
UK251293	UK	Greater Manchester	2005	2	179	9	3	.	.	.	.	.	.	.	.	.	.	Y	.	Mitchell et al., 2021	PRJEB38019
UK253081	UK	Dorset	2005	2	179	9	3	.	.	.	.	.	.	.	.	.	.	Y	.	Mitchell et al., 2021	PRJEB38019
UK253526	UK	Surrey	2005	2	151	9	3	.	.	.	.	.	.	.	.	.	.	Y	.	Mitchell et al., 2021	PRJEB38019
UK253679	UK	Surrey	2005	2	151	10	3	.	.	.	.	.	.	.	.	.	.	Y	.	Mitchell et al., 2021	PRJEB38019
UK253680	UK	Surrey	2005	2	151	10	3	.	.	.	.	.	.	.	.	.	.	Y	.	Mitchell et al., 2021	PRJEB38019
UK253682	UK	Surrey	2005	2	151	10	3	.	.	.	.	.	.	.	.	.	.	Y	.	Mitchell et al., 2021	PRJEB38019
UK267329	UK	Cambridgeshire	2006	2	151	69	3	.	.	.	.	.	.	.	.	.	.	Y	.	Mitchell et al., 2021	PRJEB38019
UK300124	UK	Durham	2013	2	179	172	3	.	.	.	.	.	.	.	.	.	.	Y	.	Mitchell et al., 2021	PRJEB38019
UK300203	UK	Perth and Kinross	2013	2	151	9	3	.	.	.	.	.	.	.	.	.	.	Y	.	Mitchell et al., 2021	PRJEB38019
UK300527	UK	Perthshire	2013	2	151	73	3	.	.	.	.	.	.	.	.	.	.	Y	.	Mitchell et al., 2021	PRJEB38019
UK300661	UK	Nottinghamshire	2013	2	151	9	3	.	.	.	.	.	.	.	.	.	.	Y	.	Mitchell et al., 2021	PRJEB38019
UK300741	UK	Pembrokeshire	2013	2	151	173	3	.	.	.	.	.	.	.	.	.	.	Y	.	Mitchell et al., 2021	PRJEB38019
UK301207	UK	Lincolnshire	2013	2	151	9	3	.	.	.	.	.	.	.	.	.	.	Y	.	Mitchell et al., 2021	PRJEB38019
UK301282	UK	Cheshire	2013	2	151	9	3	.	.	.	.	.	.	.	.	.	.	Y	.	Mitchell et al., 2021	PRJEB38019
UK301329	UK	Lanarkshire	2013	2	151	9	3	.	.	.	.	.	.	.	.	.	.	Y	.	Mitchell et al., 2021	PRJEB38019
UK301406	UK	Lincolnshire	2013	2	151	9	3	.	.	.	.	.	.	.	.	.	.	Y	.	Mitchell et al., 2021	PRJEB38019
UK301550	UK	Midlothian	2013	2	151	175	11	.	.	.	.	.	.	.	.	.	.	Y	.	Mitchell et al., 2021	PRJEB38019
UK301691matt	UK	Nottinghamshire	2013	2	151	9	3	.	.	.	.	.	.	.	.	.	.	Y	.	Mitchell et al., 2021	PRJEB38019
UK301691shiny	UK	Nottinghamshire	2013	2	151	9	3	.	.	.	.	.	.	.	.	.	.	Y	.	Mitchell et al., 2021	PRJEB38019
UK301962	UK	South Yorkshire	2013	2	151	9	3	.	.	.	.	.	.	.	.	.	.	Y	.	Mitchell et al., 2021	PRJEB38019
UK301963	UK	South Yorkshire	2013	2	151	9	3	.	.	.	.	.	.	.	.	.	.	Y	.	Mitchell et al., 2021	PRJEB38019
UK305898	UK	Renfrewshire	2013	2	151	73	3	.	.	.	.	.	.	.	.	.	.	Y	.	Mitchell et al., 2021	PRJEB38019
UK306732	UK	Renfrewshire	2013	2	151	73	3	.	.	.	.	.	.	.	.	.	.	Y	.	Mitchell et al., 2021	PRJEB38019
UK308096	UK	Renfrewshire	2013	2	151	73	3	.	.	.	.	.	.	.	.	.	.	Y	.	Mitchell et al., 2021	PRJEB38019
UK308291	UK	Cheshire	2013	2	151	9	3	.	.	.	.	.	.	.	.	.	.	Y	.	Mitchell et al., 2021	PRJEB38019
UK308646	UK	Renfrewshire	2013	2	151	73	3	.	.	.	.	.	.	.	.	.	.	Y	.	Mitchell et al., 2021	PRJEB38019
UK400124	UK	Essex	2014	2	179	9	3	.	.	.	.	.	.	.	.	.	.	Y	.	Mitchell et al., 2021	PRJEB38019
UK400167	UK	Suffolk	2014	2	179	62	2	.	.	.	.	.	.	.	.	.	.	Y	.	Mitchell et al., 2021	PRJEB38019
UK400169	UK	Northumberland	2014	2	179	9	3	.	.	.	.	.	.	.	.	.	.	Y	.	Mitchell et al., 2021	PRJEB38019
UK400200	UK	Powys	2014	2	151	173	3	.	.	.	.	.	.	.	.	.	.	Y	.	Mitchell et al., 2021	PRJEB38019
UK400276	UK	Cambridgeshire	2014	2	151	176	2	.	.	.	.	.	.	.	.	.	.	Y	.	Mitchell et al., 2021	PRJEB38019
UK400926	UK	Leicestershire	2014	2	151	9	3	.	.	.	.	.	.	.	.	.	.	Y	.	Mitchell et al., 2021	PRJEB38019
UK400947	UK	North Yorkshire	2014	2	151	9	3	.	.	.	.	.	.	.	.	.	.	Y	.	Mitchell et al., 2021	PRJEB38019
UK401127	UK	North Yorkshire	2014	2	179	73	3	.	.	.	.	.	.	.	.	.	.	Y	.	Mitchell et al., 2021	PRJEB38019
UK401222	UK	Nottinghamshire	2014	2	151	9	3	.	.	.	.	.	.	.	.	.	.	Y	.	Mitchell et al., 2021	PRJEB38019
UK401225	UK	Nottinghamshire	2014	2	179	9	3	.	.	.	.	.	.	.	.	.	.	Y	.	Mitchell et al., 2021	PRJEB38019
UK401302	UK	Derbyshire	2014	2	151	9	3	.	.	.	.	.	.	.	.	.	.	Y	.	Mitchell et al., 2021	PRJEB38019
UK401435	UK	Lincolnshire	2014	2	151	9	3	.	.	.	.	.	.	.	.	.	.	Y	.	Mitchell et al., 2021	PRJEB38019
UK401589	UK	Dorset	2014	2	151	9	3	.	.	.	.	.	.	.	.	.	.	Y	.	Mitchell et al., 2021	PRJEB38019
UK401627	UK	Berkshire	2014	2	151	9	3	.	.	.	.	.	.	.	.	.	.	Y	.	Mitchell et al., 2021	PRJEB38019
UK401689	UK	Cheshire	2014	2	151	9	3	.	.	.	.	.	.	.	.	.	.	Y	.	Mitchell et al., 2021	PRJEB38019
UK401719	UK	Renfrewshire	2014	2	151	73	3	.	.	.	.	.	.	.	.	.	.	Y	.	Mitchell et al., 2021	PRJEB38019
UK401778	UK	Lancashire	2014	2	179	73	3	.	.	.	.	.	.	.	.	.	.	Y	.	Mitchell et al., 2021	PRJEB38019
UK401823	UK	Somerset	2014	2	151	173	3	.	.	.	.	.	.	.	.	.	.	Y	.	Mitchell et al., 2021	PRJEB38019
UK401827	UK	Staffordshire	2014	2	151	173	3	.	.	.	.	.	.	.	.	.	.	Y	.	Mitchell et al., 2021	PRJEB38019
UK402034	UK	Shropshire	2014	2	179	9	3	.	.	.	.	.	.	.	.	.	.	Y	.	Mitchell et al., 2021	PRJEB38019
UK402167	UK	Staffordshire	2014	2	151	9	3	.	.	.	.	.	.	.	.	.	.	Y	.	Mitchell et al., 2021	PRJEB38019
UK402313	UK	Cheshire	2014	2	179	73	3	.	.	.	.	.	.	.	.	.	.	Y	.	Mitchell et al., 2021	PRJEB38019
UK402466	UK	Cheshire	2014	2	151	173	3	.	.	.	.	.	.	.	.	.	.	Y	.	Mitchell et al., 2021	PRJEB38019
UK402884	UK	Northumberland	2014	2	179	9	3	.	.	.	.	.	.	.	.	.	.	Y	.	Mitchell et al., 2021	PRJEB38019
UK402969	UK	Hampshire	2014	2	151	9	3	.	.	.	.	.	.	.	.	.	.	Y	.	Mitchell et al., 2021	PRJEB38019
UK403028	UK	Cheshire	2014	2	179	9	3	.	.	.	.	.	.	.	.	.	.	Y	.	Mitchell et al., 2021	PRJEB38019
UK403089	UK	Surrey	2014	2	151	173	3	.	.	.	.	.	.	.	.	.	.	Y	.	Mitchell et al., 2021	PRJEB38019
UK403091	UK	Cheshire	2014	2	151	173	3	.	.	.	.	.	.	.	.	.	.	Y	.	Mitchell et al., 2021	PRJEB38019
UK403124	UK	Somerset	2014	2	151	9	3	.	.	.	.	.	.	.	.	.	.	Y	.	Mitchell et al., 2021	PRJEB38019
UK403226	UK	Cumbria	2014	2	151	9	3	.	.	.	.	.	.	.	.	.	.	Y	.	Mitchell et al., 2021	PRJEB38019
UK403319	UK	Hampshire	2014	2	151	9	3	.	.	.	.	.	.	.	.	.	.	Y	.	Mitchell et al., 2021	PRJEB38019
UK403473	UK	Argyll and Bute	2014	2	179	9	3	.	.	.	.	.	.	.	.	.	.	Y	.	Mitchell et al., 2021	PRJEB38019
UK403476	UK	Kent	2014	2	151	9	3	.	.	.	.	.	.	.	.	.	.	Y	.	Mitchell et al., 2021	PRJEB38019
UK403616	UK	Staffordshire	2014	2	151	173	3	.	.	.	.	.	.	.	.	.	.	Y	.	Mitchell et al., 2021	PRJEB38019
UK403635	UK	Gloucestershire	2014	2	151	9	3	.	.	.	.	.	.	.	.	.	.	Y	.	Mitchell et al., 2021	PRJEB38019
UK403636	UK	Derbyshire	2014	2	151	9	3	.	.	.	.	.	.	.	.	.	.	Y	.	Mitchell et al., 2021	PRJEB38019
UK403660	UK	Norfolk	2014	2	179	9	3	.	.	.	.	.	.	.	.	.	.	Y	.	Mitchell et al., 2021	PRJEB38019
UK403739	UK	Berwickshire	2014	2	151	9	3	.	.	.	.	.	.	.	.	.	.	Y	.	Mitchell et al., 2021	PRJEB38019
UK403842	UK	Renfrewshire	2014	2	151	73	3	.	.	.	.	.	.	.	.	.	.	Y	.	Mitchell et al., 2021	PRJEB38019
UK404079	UK	Essex	2014	2	151	9	3	.	.	.	.	.	.	.	.	.	.	Y	.	Mitchell et al., 2021	PRJEB38019
UK404107	UK	Hampshire	2014	2	151	173	3	.	.	.	.	.	.	.	.	.	.	Y	.	Mitchell et al., 2021	PRJEB38019
UK404270	UK	Shropshire	2014	2	151	9	3	.	.	.	.	.	.	.	.	.	.	Y	.	Mitchell et al., 2021	PRJEB38019
UK404643	UK	Hampshire	2014	2	151	9	3	.	.	.	.	.	.	.	.	.	.	Y	.	Mitchell et al., 2021	PRJEB38019
UK404919	UK	Somerset	2014	2	151	9	3	.	.	.	.	.	.	.	.	.	.	Y	.	Mitchell et al., 2021	PRJEB38019
UK404956	UK	Dumfries and Galloway	2014	2	151	9	3	.	.	.	.	.	.	.	.	.	.	Y	.	Mitchell et al., 2021	PRJEB38019
UK405133	UK	North Yorkshire	2014	2	151	188	4	.	.	.	.	.	.	.	.	.	.	Y	.	Mitchell et al., 2021	PRJEB38019
UK405196	UK	Renfrewshire	2014	2	151	73	3	.	.	.	.	.	.	.	.	.	.	Y	.	Mitchell et al., 2021	PRJEB38019
UK405405	UK	Norfolk	2014	2	179	9	3	.	.	.	.	.	.	.	.	.	.	Y	.	Mitchell et al., 2021	PRJEB38019
UK405862	UK	Leicestershire	2014	2	151	73	3	.	.	.	.	.	.	.	.	.	.	Y	.	Mitchell et al., 2021	PRJEB38019
UK406646	UK	Suffolk	2014	2	151	9	3	.	.	.	.	.	.	.	.	.	.	Y	.	Mitchell et al., 2021	PRJEB38019
UK407978	UK	Lancashire	2014	2	151	173	3	.	.	.	.	.	.	.	.	.	.	Y	.	Mitchell et al., 2021	PRJEB38019
UK408226	UK	Lincolnshire	2014	2	179	73	3	.	.	.	.	.	.	.	.	.	.	Y	.	Mitchell et al., 2021	PRJEB38019
UK408350	UK	Suffolk	2014	2	151	9	3	.	.	.	.	.	.	.	.	.	.	Y	.	Mitchell et al., 2021	PRJEB38019
UK408377	UK	Essex	2014	2	151	9	3	.	.	.	.	.	.	.	.	.	.	Y	.	Mitchell et al., 2021	PRJEB38019
UK408567	UK	West Yorkshire	2014	2	179	73	3	.	.	.	.	.	.	.	.	.	.	Y	.	Mitchell et al., 2021	PRJEB38019
UK409111	UK	Gloucestershire	2014	2	151	9	3	.	.	.	.	.	.	.	.	.	.	Y	.	Mitchell et al., 2021	PRJEB38019
UK409283	UK	Durham	2014	2	151	73	3	.	.	.	.	.	.	.	.	.	.	Y	.	Mitchell et al., 2021	PRJEB38019
UK409775	UK	Lanarkshire	2014	2	179	73	3	.	.	.	.	.	.	.	.	.	.	Y	.	Mitchell et al., 2021	PRJEB38019
UK433a	UK	Cambridgeshire	2007	2	179	51	2	.	.	.	.	.	.	.	.	.	.	Y	.	Mitchell et al., 2021	PRJEB38019
UK433b	UK	Cambridgeshire	2007	2	179	51	2	.	.	.	.	.	.	.	.	.	.	Y	.	Mitchell et al., 2021	PRJEB38019
UK458a	UK	Warwickshire	2007	2	179	9	3	.	.	.	.	.	.	.	.	.	.	Y	.	Mitchell et al., 2021	PRJEB38019
UK458b	UK	Warwickshire	2007	2	151	9	3	.	.	.	.	.	.	.	.	.	.	Y	.	Mitchell et al., 2021	PRJEB38019
UK487a	UK	Cambridgeshire	2007	2	179	9	3	.	.	.	.	.	.	.	.	.	.	Y	.	Mitchell et al., 2021	PRJEB38019
UK487b	UK	Cambridgeshire	2007	2	179	9	3	.	.	.	.	.	.	.	.	.	.	Y	.	Mitchell et al., 2021	PRJEB38019
UK487c	UK	Cambridgeshire	2007	2	179	9	3	.	.	.	.	.	.	.	.	.	.	Y	.	Mitchell et al., 2021	PRJEB38019
UK488a	UK	Cambridgeshire	2007	2	179	9	3	.	.	.	.	.	.	.	.	.	.	Y	.	Mitchell et al., 2021	PRJEB38019
UK488b	UK	Cambridgeshire	2007	2	179	9	3	.	.	.	.	.	.	.	.	.	.	Y	.	Mitchell et al., 2021	PRJEB38019
UK500213	UK	Nottinghamshire	2015	2	151	173	3	.	.	.	.	.	.	.	.	.	.	Y	.	Mitchell et al., 2021	PRJEB38019
UK500626	UK	Cheshire	2014	2	179	73	3	.	.	.	.	.	.	.	.	.	.	Y	.	Mitchell et al., 2021	PRJEB38019
UK502030	UK	Hampshire	2015	2	151	9	3	.	.	.	.	.	.	.	.	.	.	Y	.	Mitchell et al., 2021	PRJEB38019
UK502892	UK	Suffolk	2015	2	151	73	3	.	.	.	.	.	.	.	.	.	.	Y	.	Mitchell et al., 2021	PRJEB38019
UK516a	UK	Essex	2007	2	151	46	3	.	.	.	.	.	.	.	.	.	.	Y	.	Mitchell et al., 2021	PRJEB38019
UK516b	UK	Essex	2007	2	151	46	3	.	.	.	.	.	.	.	.	.	.	Y	.	Mitchell et al., 2021	PRJEB38019
UK521a	UK	Essex	2007	2	151	46	3	.	.	.	.	.	.	.	.	.	.	Y	.	Mitchell et al., 2021	PRJEB38019
UK521b	UK	Essex	2007	2	151	9	3	.	.	.	.	.	.	.	.	.	.	Y	.	Mitchell et al., 2021	PRJEB38019
UK536	UK	Essex	2007	2	179	9	3	.	.	.	.	.	.	.	.	.	.	Y	.	Mitchell et al., 2021	PRJEB38019
UK537a	UK	Essex	2007	2	179	9	3	.	.	.	.	.	.	.	.	.	.	Y	.	Mitchell et al., 2021	PRJEB38019
UK537b	UK	Essex	2007	2	179	9	3	.	.	.	.	.	.	.	.	.	.	Y	.	Mitchell et al., 2021	PRJEB38019
UK540a	UK	Essex	2007	2	179	9	3	.	.	.	.	.	.	.	.	.	.	Y	.	Mitchell et al., 2021	PRJEB38019
UK540b	UK	Essex	2007	2	179	deletion	deletion	.	.	.	.	.	.	.	.	.	.	Y	.	Mitchell et al., 2021	PRJEB38019
UK547	UK	Essex	2007	2	151	9	3	.	.	.	.	.	.	.	.	.	.	Y	.	Mitchell et al., 2021	PRJEB38019
UK549	UK	Essex	2007	2	179	deletion	deletion	.	.	.	.	.	.	.	.	.	.	Y	.	Mitchell et al., 2021	PRJEB38019
UK551	UK	Essex	2007	2	179	9	3	.	.	.	.	.	.	.	.	.	.	Y	.	Mitchell et al., 2021	PRJEB38019
UK556	UK	Essex	2007	2	179	9	3	.	.	.	.	.	.	.	.	.	.	Y	.	Mitchell et al., 2021	PRJEB38019
UK560	UK	Essex	2007	2	151	9	3	.	.	.	.	.	.	.	.	.	.	Y	.	Mitchell et al., 2021	PRJEB38019
UK600248	UK	Lanarkshire	2016	2	151	173	3	.	.	.	.	.	.	.	.	.	.	Y	.	Mitchell et al., 2021	PRJEB38019
UK600252	UK	Isle of Man	2016	2	151	173	3	.	.	.	.	.	.	.	.	.	.	Y	.	Mitchell et al., 2021	PRJEB38019
UK600657	UK	Carmarthenshire	2016	2	151	173	3	.	.	.	.	.	.	.	.	.	.	Y	.	Mitchell et al., 2021	PRJEB38019
UK600935	UK	Pembrokeshire	2016	2	179	9	3	.	.	.	.	.	.	.	.	.	.	Y	.	Mitchell et al., 2021	PRJEB38019
UK603404	UK	Hampshire	2016	2	151	48	4	.	.	.	.	.	.	.	.	.	.	Y	.	Mitchell et al., 2021	PRJEB38019
UK603405	UK	Lancashire	2016	2	151	173	3	.	.	.	.	.	.	.	.	.	.	Y	.	Mitchell et al., 2021	PRJEB38019
UK603564	UK	Cheshire	2016	2	151	9	3	.	.	.	.	.	.	.	.	.	.	Y	.	Mitchell et al., 2021	PRJEB38019
UK603612	UK	Yorkshire	2016	2	151	9	3	.	.	.	.	.	.	.	.	.	.	Y	.	Mitchell et al., 2021	PRJEB38019
UK603657	UK	Gloucestershire	2016	2	151	9	3	.	.	.	.	.	.	.	.	.	.	Y	.	Mitchell et al., 2021	PRJEB38019
UK603918	UK	Stirlingshire	2016	2	151	173	3	.	.	.	.	.	.	.	.	.	.	Y	.	Mitchell et al., 2021	PRJEB38019
UK604116	UK	Cambridgeshire	2016	2	151	9	3	.	.	.	.	.	.	.	.	.	.	Y	.	Mitchell et al., 2021	PRJEB38019
UK604374	UK	Gloucestershire	2016	2	151	9	3	.	.	.	.	.	.	.	.	.	.	Y	.	Mitchell et al., 2021	PRJEB38019
UK604779	UK	Cumbria	2016	2	179	9	3	.	.	.	.	.	.	.	.	.	.	Y	.	Mitchell et al., 2021	PRJEB38019
UK604947	UK	Kent	2016	2	151	9	3	.	.	.	.	.	.	.	.	.	.	Y	.	Mitchell et al., 2021	PRJEB38019
UK605126	UK	West Yorkshire	2016	2	151	173	3	.	.	.	.	.	.	.	.	.	.	Y	.	Mitchell et al., 2021	PRJEB38019
UK607122	UK	Northamptonshire	2016	2	151	9	3	.	.	.	.	.	.	.	.	.	.	Y	.	Mitchell et al., 2021	PRJEB38019
UK607152	UK	Cumbria	2016	2	179	9	3	.	.	.	.	.	.	.	.	.	.	Y	.	Mitchell et al., 2021	PRJEB38019
UK607239	UK	Cumbria	2016	2	151	9	3	.	.	.	.	.	.	.	.	.	.	Y	.	Mitchell et al., 2021	PRJEB38019
UK607499	UK	West Sussex	2016	2	151	173	3	.	.	.	.	.	.	.	.	.	.	Y	.	Mitchell et al., 2021	PRJEB38019
UK607708	UK	Leicestershire	2016	2	151	9	3	.	.	.	.	.	.	.	.	.	.	Y	.	Mitchell et al., 2021	PRJEB38019
UK607921	UK	Gloucestershire	2016	2	151	173	3	.	.	.	.	.	.	.	.	.	.	Y	.	Mitchell et al., 2021	PRJEB38019
UK608142	UK	North Yorkshire	2016	2	179	9	3	.	.	.	.	.	.	.	.	.	.	Y	.	Mitchell et al., 2021	PRJEB38019
UK608306	UK	Derbyshire	2016	2	151	9	3	.	.	.	.	.	.	.	.	.	.	Y	.	Mitchell et al., 2021	PRJEB38019
UK712517	UK	Staffordshire	2007	2	179	51	2	.	.	.	.	.	.	.	.	.	.	Y	.	Mitchell et al., 2021	PRJEB38019
UK750a	UK	Warwickshire	2007	2	151	9	3	.	.	.	.	.	.	.	.	.	.	Y	.	Mitchell et al., 2021	PRJEB38019
UK750b	UK	Warwickshire	2007	2	151	9	3	.	.	.	.	.	.	.	.	.	.	Y	.	Mitchell et al., 2021	PRJEB38019
UK800232	UK	West Midlands	2008	2	179	9	3	.	.	.	.	.	.	.	.	.	.	Y	.	Mitchell et al., 2021	PRJEB38019
UK801498	UK	Kent	2008	2	179	9	3	.	.	.	.	.	.	.	.	.	.	Y	.	Mitchell et al., 2021	PRJEB38019
UK806801	UK	Hertfordshire	2008	2	179	9	3	.	.	.	.	.	.	.	.	.	.	Y	.	Mitchell et al., 2021	PRJEB38019
UK807	UK	Warwickshire	2007	2	179	55	2	.	.	.	.	.	.	.	.	.	.	Y	.	Mitchell et al., 2021	PRJEB38019
UK807033	UK	Gloucestershire	2008	2	179	9	3	.	.	.	.	.	.	.	.	.	.	Y	.	Mitchell et al., 2021	PRJEB38019
UK808034	UK	Pembrokeshire	2008	2	179	51	2	.	.	.	.	.	.	.	.	.	.	Y	.	Mitchell et al., 2021	PRJEB38019
UK808271	UK	Lanarkshire	2008	2	151	9	3	.	.	.	.	.	.	.	.	.	.	Y	.	Mitchell et al., 2021	PRJEB38019
UK808767	UK	Cheshire	2008	2	179	9	3	.	.	.	.	.	.	.	.	.	.	Y	.	Mitchell et al., 2021	PRJEB38019
UK809716	UK	Ayrshire	2008	2	151	9	3	.	.	.	.	.	.	.	.	.	.	Y	.	Mitchell et al., 2021	PRJEB38019
UK810086	UK	Wiltshire	2008	2	179	9	3	.	.	.	.	.	.	.	.	.	.	Y	.	Mitchell et al., 2021	PRJEB38019
UK829b	UK	Warwickshire	2007	2	179	9	3	.	.	.	.	.	.	.	.	.	.	Y	.	Mitchell et al., 2021	PRJEB38019
UK829c	UK	Warwickshire	2007	2	179	9	3	.	.	.	.	.	.	.	.	.	.	Y	.	Mitchell et al., 2021	PRJEB38019
UK842	UK	Birmingham	2007	2	151	46	3	.	.	.	.	.	.	.	.	.	.	Y	.	Mitchell et al., 2021	PRJEB38019
UK880	UK	Lincolnshire	2007	2	179	9	3	.	.	.	.	.	.	.	.	.	.	Y	.	Mitchell et al., 2021	PRJEB38019
UKGimbaya	UK	West Sussex	2011	2	179	9	3	.	.	.	.	.	.	.	.	.	.	Y	.	Mitchell et al., 2021	PRJEB38019
UKLady	UK	Yorkshire	2011	2	151	9	3	.	.	.	.	.	.	.	.	.	.	Y	.	Mitchell et al., 2021	PRJEB38019
UKMo	UK	Suffolk	2008	2	151	52	4	.	.	.	.	.	.	.	.	.	.	Y	.	Mitchell et al., 2021	PRJEB38019
USA08_74	USA	New Jersey	1998	2	179	9	3	.	.	.	.	.	.	.	.	.	.	Y	.	Mitchell et al., 2021	PRJEB38019
USA08_77	USA	New Jersey	1997	2	179	9	3	.	.	.	.	.	.	.	.	.	.	Y	.	Mitchell et al., 2021	PRJEB38019
Aus0006	Australia	Werribee	2011	3	179	100	6	.	.	.	.	.	.	.	.	.	.	Y	.	Mitchell et al., 2021	PRJEB38019
Aus0047	Australia	Werribee	2008	3	179	99	3	.	.	.	.	.	.	.	.	.	.	Y	.	Mitchell et al., 2021	PRJEB38019
Aus0253	Australia	Werribee	2011	3	179	99	3	.	.	.	.	.	.	.	.	.	.	Y	.	Mitchell et al., 2021	PRJEB38019
Aus0451	Australia	Werribee	2010	3	179	100	6	.	.	.	.	.	.	.	.	.	.	Y	.	Mitchell et al., 2021	PRJEB38019
AusAvenal	Australia	Melbourne	2008	3	179	99	3	.	.	.	.	.	.	.	.	.	.	Y	.	Mitchell et al., 2021	PRJEB38019
AusCruise	Australia	Queensland	2017	3	179	100	6	.	.	.	.	.	.	.	.	.	.	Y	.	Mitchell et al., 2021	PRJEB38019
AusGlaston	Australia	Glastonbury	2014	3	179	100	6	Truncation	.	.	.	.	.	.	.	.	.	Y	.	Mitchell et al., 2021	PRJEB38019
AusJoy	Australia	Scone	2014	3	179	100	6	Truncation	.	.	.	.	.	.	.	.	.	Y	.	Mitchell et al., 2021	PRJEB38019
AusLouab	Australia	Bendigo	2014	3	179	100	6	.	.	.	.	.	.	.	.	.	.	Y	.	Mitchell et al., 2021	PRJEB38019
AusLouns	Australia	Bendigo	2014	3	179	100	6	.	.	.	.	.	.	.	.	.	.	Y	.	Mitchell et al., 2021	PRJEB38019
AusMissyf	Australia	Tooradin	2014	3	179	100	6	.	.	.	.	.	.	.	.	.	.	Y	.	Mitchell et al., 2021	PRJEB38019
AusMissys	Australia	Rowville	2015	3	179	100	6	.	.	.	.	.	.	.	.	.	.	Y	.	Mitchell et al., 2021	PRJEB38019
AusPenn	Australia	Glastonbury	2015	3	179	100	6	Truncation	.	.	.	.	.	.	.	.	.	Y	.	Mitchell et al., 2021	PRJEB38019
AusPenny	Australia	Mansfield	2016	3	179	100	6	.	.	.	.	.	.	.	.	.	.	Y	.	Mitchell et al., 2021	PRJEB38019
AusSkyright	Australia	Bendigo	2014	3	179	100	6	.	.	.	.	.	.	.	.	.	.	Y	.	Mitchell et al., 2021	PRJEB38019
AusSparkyC	Australia	Camperdown	2016	3	179	100	6	.	.	.	.	.	.	.	.	.	.	Y	.	Mitchell et al., 2021	PRJEB38019
AusSparkyH	Australia	Hobart	2016	3	179	100	6	.	.	.	.	.	.	.	.	.	.	Y	.	Mitchell et al., 2021	PRJEB38019
AusStorm	Australia	Warrenheip	2016	3	179	100	6	.	.	.	.	.	.	.	.	.	.	Y	.	Mitchell et al., 2021	PRJEB38019
AusStrykab	Australia	Bendigo	2014	3	179	100	6	.	.	.	.	.	.	.	.	.	.	Y	.	Mitchell et al., 2021	PRJEB38019
AusStrykns	Australia	Bendigo	2014	3	179	100	6	.	.	.	.	.	.	.	.	.	.	Y	.	Mitchell et al., 2021	PRJEB38019
AusTeddy	Australia	Victoria	2015	3	179	100	6	.	.	.	.	.	.	.	.	.	.	Y	.	Mitchell et al., 2021	PRJEB38019
AusVirgil	Australia	Sydney	2016	3	179	155	6	.	.	.	.	.	.	.	.	.	.	Y	.	Mitchell et al., 2021	PRJEB38019
AusWeown	Australia	Illawarra	2015	3	179	100	6	.	.	.	.	.	.	.	.	.	.	Y	.	Mitchell et al., 2021	PRJEB38019
AusZadiym	Australia	Glastonbury	2015	3	179	100	6	Truncation	.	.	.	.	.	.	.	.	.	Y	.	Mitchell et al., 2021	PRJEB38019
AusZola	Australia	Glastonbury	2015	3	179	100	6	Truncation	.	.	.	.	.	.	.	.	.	Y	.	Mitchell et al., 2021	PRJEB38019
CCUG27367	Sweden	Halland	1990	3	179	86	3	.	.	.	.	.	.	.	.	.	.	Y	.	Mitchell et al., 2021	PRJEB38019
NZAS270a	New Zealand	Auckland	2010	3	179	100	6	.	.	.	.	.	.	.	.	.	.	Y	.	Mitchell et al., 2021	PRJEB38019
NZAS270b	New Zealand	Auckland	2010	3	179	100	6	.	.	.	.	.	.	.	.	.	.	Y	.	Mitchell et al., 2021	PRJEB38019
NZAS296b	New Zealand	Auckland	2010	3	179	100	6	.	.	.	.	.	.	.	.	.	.	Y	.	Mitchell et al., 2021	PRJEB38019
UAE6047	United Arab Emirates	Dubai	2016	3	179	100	6	.	.	.	.	.	.	.	.	.	.	Y	.	Mitchell et al., 2021	PRJEB38019
UAE6134	United Arab Emirates	Dubai	2016	3	179	100	6	.	.	.	.	.	.	.	.	.	.	Y	.	Mitchell et al., 2021	PRJEB38019
Arg0003	Argentina	Buenos Aires	2013	4	179	153	3	.	.	.	.	.	.	.	Truncation	.	.	.	.	Mitchell et al., 2021	PRJEB38019
Arg0009	Argentina	Buenos Aires	2014	4	179	129	3	.	.	.	.	.	.	.	.	.	.	.	.	Mitchell et al., 2021	PRJEB38019
Arg0011	Argentina	Buenos Aires	2013	4	179	61	3	.	.	.	.	.	.	.	.	.	.	.	.	Mitchell et al., 2021	PRJEB38019
Arg0012	Argentina	Buenos Aires	2013	4	179	61	3	.	.	.	.	.	.	.	.	.	.	.	.	Mitchell et al., 2021	PRJEB38019
Arg0021	Argentina	Buenos Aires	ND	4	179	153	3	.	.	.	.	.	.	.	Truncation	.	.	.	.	Mitchell et al., 2021	PRJEB38019
Arg0090	Argentina	Buenos Aires	2012	4	179	154	5	.	.	.	.	.	.	.	.	.	.	.	.	Mitchell et al., 2021	PRJEB38019
Arg0098	Argentina	Buenos Aires	2011	4	179	135	2	.	.	.	.	.	.	.	.	.	.	.	.	Mitchell et al., 2021	PRJEB38019
Arg0101	Argentina	Buenos Aires	2012	4	179	129	3	.	.	.	.	.	.	.	.	.	.	.	.	Mitchell et al., 2021	PRJEB38019
Arg0103	Argentina	Buenos Aires	2015	4	179	135	2	.	.	.	.	.	.	.	.	.	.	.	.	Mitchell et al., 2021	PRJEB38019
Arg0105	Argentina	Buenos Aires	2015	4	179	135	2	.	.	.	.	.	.	.	.	.	.	.	.	Mitchell et al., 2021	PRJEB38019
Arg0106	Argentina	Buenos Aires	2015	4	179	153	3	.	.	.	.	.	.	.	Truncation	.	.	.	.	Mitchell et al., 2021	PRJEB38019
Arg0107	Argentina	Buenos Aires	2014	4	179	153	3	.	.	.	.	.	.	.	Truncation	.	Truncation	-	.	Mitchell et al., 2021	PRJEB38019
Arg0108	Argentina	Buenos Aires	2014	4	179	129	3	.	.	.	.	.	.	.	.	.	.	.	.	Mitchell et al., 2021	PRJEB38019
Arg0109	Argentina	Buenos Aires	ND	4	179	129	3	.	.	.	.	.	.	.	.	.	.	.	.	Mitchell et al., 2021	PRJEB38019
Arg0218	Argentina	Buenos Aires	ND	4	179	129	3	.	.	.	.	.	.	.	.	.	.	.	.	Mitchell et al., 2021	PRJEB38019
Aus181063	Australia		1999	4	179	15	1	.	.	.	.	.	.	.	.	.	.	Y	.	Mitchell et al., 2021	PRJEB38019
NCTC9682	UK	ND	1955	4	179	43	0	.	.	.	.	.	.	.	.	.	.	Y	.	Mitchell et al., 2021	PRJEB38019
UAE0922a	United Arab Emirates	Dubai	2000	4	179	61	3	.	.	.	.	.	.	.	.	.	.	.	.	Mitchell et al., 2021	PRJEB38019
UAE0922b	United Arab Emirates	Dubai	2000	4	179	61	3	.	.	.	.	.	.	.	.	.	.	.	.	Mitchell et al., 2021	PRJEB38019
UAE0990_6	United Arab Emirates	Dubai	2000	4	179	61	3	.	.	.	.	.	.	.	.	.	.	.	.	Mitchell et al., 2021	PRJEB38019
UAE0990_8	United Arab Emirates	Dubai	2000	4	179	61	3	.	.	.	.	.	.	.	.	.	.	.	.	Mitchell et al., 2021	PRJEB38019
UAE1474a	United Arab Emirates	Dubai	2007	4	179	130	3	.	.	.	.	.	.	.	.	.	.	.	.	Mitchell et al., 2021	PRJEB38019
UAE1474b	United Arab Emirates	Dubai	2007	4	179	130	3	.	.	.	.	.	.	.	.	.	.	.	.	Mitchell et al., 2021	PRJEB38019
UAE1701	United Arab Emirates	Dubai	2007	4	179	158	3	.	.	.	.	.	.	.	.	.	.	.	.	Mitchell et al., 2021	PRJEB38019
UAE5389	United Arab Emirates	Dubai	2015	4	179	deletion	deletion	.	.	.	.	.	.	.	.	.	.	.	.	Mitchell et al., 2021	PRJEB38019
UAE5459	United Arab Emirates	Dubai	2015	4	179	194	8	.	.	.	.	.	.	.	.	.	.	.	.	Mitchell et al., 2021	PRJEB38019
UAE5469	United Arab Emirates	Dubai	2015	4	179	194	8	.	.	.	.	.	.	.	.	.	.	.	.	Mitchell et al., 2021	PRJEB38019
UAE6068	United Arab Emirates	Dubai	2016	4	179	194	8	.	.	.	.	.	.	.	.	.	.	.	.	Mitchell et al., 2021	PRJEB38019
UK054a	UK	Lincolnshire	2006	4	179	44	2	.	.	.	.	.	.	.	.	.	.	Y	.	Mitchell et al., 2021	PRJEB38019
UK054b	UK	Lincolnshire	2007	4	179	44	2	.	.	.	.	.	.	.	.	.	.	Y	.	Mitchell et al., 2021	PRJEB38019
UK063a	UK	Lincolnshire	2006	4	179	16	1	.	.	.	.	.	.	.	.	.	.	Y	.	Mitchell et al., 2021	PRJEB38019
UK063b	UK	Lincolnshire	2008	4	179	16	1	.	.	.	.	.	.	.	.	.	.	Y	.	Mitchell et al., 2021	PRJEB38019
UK063c	UK	Lincolnshire	2008	4	179	16	1	.	.	.	.	.	.	.	.	.	.	Y	.	Mitchell et al., 2021	PRJEB38019
UK063d	UK	Lincolnshire	2008	4	179	16	1	.	.	.	.	.	.	.	.	.	.	Y	.	Mitchell et al., 2021	PRJEB38019
UK066	UK	Lincolnshire	2006	4	179	16	1	.	.	.	.	.	.	.	.	.	.	Y	.	Mitchell et al., 2021	PRJEB38019
UK092	UK	Lincolnshire	2006	4	179	44	2	.	.	.	.	.	.	.	.	.	.	Y	.	Mitchell et al., 2021	PRJEB38019
UK099a	UK	Lincolnshire	2006	4	179	16	1	.	.	.	.	.	.	.	.	.	.	Y	.	Mitchell et al., 2021	PRJEB38019
UK099c	UK	Lincolnshire	2007	4	179	16	1	.	.	.	.	.	.	.	.	.	.	Y	.	Mitchell et al., 2021	PRJEB38019
UK099d	UK	Lincolnshire	2007	4	179	16	1	.	.	.	.	.	.	.	.	.	.	Y	.	Mitchell et al., 2021	PRJEB38019
UK225a	UK	Lincolnshire	2006	4	179	44	2	.	.	.	.	.	.	.	.	.	.	Y	.	Mitchell et al., 2021	PRJEB38019
UK225b	UK	Lincolnshire	2007	4	179	45	3	.	.	.	.	.	.	.	.	.	.	Y	.	Mitchell et al., 2021	PRJEB38019
UK225c	UK	Lincolnshire	2007	4	179	44	2	.	.	.	.	.	.	.	.	.	.	Y	.	Mitchell et al., 2021	PRJEB38019
UK225d	UK	Lincolnshire	2007	4	179	16	1	.	.	.	.	.	.	.	.	.	.	Y	.	Mitchell et al., 2021	PRJEB38019
UK225e	UK	Lincolnshire	2007	4	179	16	1	.	.	.	.	.	.	.	.	.	.	Y	.	Mitchell et al., 2021	PRJEB38019
UK260	UK	Lincolnshire	2006	4	179	45	3	.	.	.	.	.	.	.	.	.	.	Y	.	Mitchell et al., 2021	PRJEB38019
UK263a	UK	Lincolnshire	2006	4	179	45	3	.	.	.	.	.	.	.	.	.	.	Y	.	Mitchell et al., 2021	PRJEB38019
UK263b	UK	Lincolnshire	2007	4	179	45	3	.	.	.	.	.	.	.	.	.	.	Y	.	Mitchell et al., 2021	PRJEB38019
UK263c	UK	Lincolnshire	2007	4	179	45	3	.	.	.	.	.	.	.	.	.	.	Y	.	Mitchell et al., 2021	PRJEB38019
UK323a	UK	Lincolnshire	2007	4	179	44	2	.	.	.	.	.	.	.	.	.	.	Y	.	Mitchell et al., 2021	PRJEB38019
UK323b	UK	Lincolnshire	2008	4	179	16	1	.	.	.	.	.	.	.	.	.	.	Y	.	Mitchell et al., 2021	PRJEB38019
UK484	UK	Lincolnshire	2008	4	179	53	2	.	.	.	.	.	.	.	.	.	.	Y	.	Mitchell et al., 2021	PRJEB38019
UK731	UK	Lincolnshire	2007	4	179	54	2	.	.	.	.	.	.	.	.	.	.	Y	.	Mitchell et al., 2021	PRJEB38019
UK806565	UK	Surrey	2008	4	179	61	3	.	.	.	.	.	.	.	.	.	.	.	.	Mitchell et al., 2021	PRJEB38019
UK868	UK	Lincolnshire	2007	4	179	56	3	.	.	.	.	.	.	.	.	.	.	Y	.	Mitchell et al., 2021	PRJEB38019
UK917	UK	Lincolnshire	2008	4	179	54	2	.	.	.	.	.	.	.	.	.	.	Y	.	Mitchell et al., 2021	PRJEB38019
UK918	UK	Lincolnshire	2008	4	179	53	2	.	.	.	.	.	.	.	.	.	.	Y	.	Mitchell et al., 2021	PRJEB38019
Bel101200	Belgium		2010	5	179	6	2	.	.	.	.	.	.	L	.	.	.	.	.	Mitchell et al., 2021	PRJEB38019
BelVranck	Belgium	Merelbeke	2016	5	179	59	3	.	.	.	.	.	.	L	.	.	.	.	.	Mitchell et al., 2021	PRJEB38019
Fr29759	France	AmbarŠs-et-Lagrave	2011	5	179	59	3	.	.	.	.	.	.	L	.	.	.	.	.	Mitchell et al., 2021	PRJEB38019
Fr32801	France	Feuilla	2011	5	179	59	3	.	.	.	.	.	.	L	.	.	.	.	.	Mitchell et al., 2021	PRJEB38019
Fr34934	France	Escanecrabe	2011	5	179	7	1	.	.	.	.	.	.	L	.	.	.	.	.	Mitchell et al., 2021	PRJEB38019
Fr49082	France	Saint-Prix	2011	5	179	59	3	.	.	.	.	.	.	L	.	.	.	.	.	Mitchell et al., 2021	PRJEB38019
Ger0033	Germany	Lewitz	2015	5	179	7	1	.	.	.	.	.	.	L	.	.	.	.	.	Mitchell et al., 2021	PRJEB38019
Ger0095	Germany	Lewitz	2014	5	179	7	1	.	.	.	.	.	.	L	.	.	.	.	.	Mitchell et al., 2021	PRJEB38019
Ger0122	Germany	Lewitz	2015	5	179	7	1	.	.	.	.	.	.	L	.	.	.	.	.	Mitchell et al., 2021	PRJEB38019
Ger0123	Germany	Lewitz	2014	5	179	7	1	.	.	.	.	.	.	L	.	.	.	.	.	Mitchell et al., 2021	PRJEB38019
Ger0137	Germany	Lewitz	2014	5	179	7	1	.	.	.	.	.	.	L	.	.	.	.	.	Mitchell et al., 2021	PRJEB38019
Ger0143	Germany	Lewitz	2014	5	179	7	1	.	.	.	.	.	.	L	.	.	.	.	.	Mitchell et al., 2021	PRJEB38019
Ger501714	Germany	Lewitz	2014	5	179	7	1	.	.	.	.	.	.	L	.	.	.	.	.	Mitchell et al., 2021	PRJEB38019
Ger5046	Germany	Lewitz	2014	5	179	7	1	.	.	.	.	.	.	L	.	.	.	.	.	Mitchell et al., 2021	PRJEB38019
Ger509715	Germany	Lewitz	2015	5	179	7	1	.	.	.	.	.	.	L	.	.	.	.	.	Mitchell et al., 2021	PRJEB38019
Ger5107	Germany	Lewitz	2014	5	179	7	1	.	.	.	.	.	.	L	.	.	.	.	.	Mitchell et al., 2021	PRJEB38019
Ger5116	Germany	Lewitz	2014	5	179	7	1	.	.	.	.	.	.	L	.	.	.	.	.	Mitchell et al., 2021	PRJEB38019
Ger5117	Germany	Lewitz	2014	5	179	7	1	.	.	.	.	.	.	L	.	.	.	.	.	Mitchell et al., 2021	PRJEB38019
Ire21194	Ireland	ND	2007	5	179	7	1	.	.	.	.	.	.	L	.	.	.	.	.	Mitchell et al., 2021	PRJEB38019
Ire40057	Ireland	ND	ND	5	179	1	0	.	.	.	.	.	.	L	.	.	.	.	.	Mitchell et al., 2021	PRJEB38019
IrePusD	Ireland	ND	2012	5	179	59	3	.	.	.	.	.	.	L	.	.	.	.	.	Mitchell et al., 2021	PRJEB38019
IreSA	Ireland	ND	1995	5	179	1	0	.	.	.	.	.	.	L	.	.	.	.	.	Mitchell et al., 2021	PRJEB38019
NL01423	Netherlands	Markelo	2010	5	179	59	3	.	.	.	.	.	.	L	.	.	.	.	.	Mitchell et al., 2021	PRJEB38019
NL02125	Netherlands	Helmond	2010	5	179	59	3	.	.	.	.	.	.	L	.	.	.	.	.	Mitchell et al., 2021	PRJEB38019
NL04497	Netherlands	Klijndijk	2013	5	179	165	2	.	.	.	.	.	.	L	.	.	.	.	.	Mitchell et al., 2021	PRJEB38019
NL05520	Netherlands	Markelo	2010	5	179	59	3	.	.	.	.	.	.	L	.	.	.	.	.	Mitchell et al., 2021	PRJEB38019
NL08710	Netherlands	Helmond	2011	5	179	167	4	.	.	.	.	.	.	L	.	.	.	.	.	Mitchell et al., 2021	PRJEB38019
NL08816	Netherlands	Klijndijk	2013	5	179	165	2	.	.	.	.	.	.	L	.	.	.	.	.	Mitchell et al., 2021	PRJEB38019
NL10126	Netherlands	Westbroek	2010	5	179	59	3	.	.	.	.	.	.	L	.	.	.	.	.	Mitchell et al., 2021	PRJEB38019
NL11029	Netherlands	Markelo	2010	5	179	59	3	.	.	.	.	.	.	L	.	.	.	.	.	Mitchell et al., 2021	PRJEB38019
NL12085	Netherlands	Klijndijk	2013	5	179	165	2	.	.	.	.	.	.	L	.	.	.	.	.	Mitchell et al., 2021	PRJEB38019
NL12332	Netherlands	Westbroek	2010	5	179	59	3	.	.	.	.	.	.	L	.	.	.	.	.	Mitchell et al., 2021	PRJEB38019
NL12623	Netherlands	Klijndijk	2013	5	179	165	2	.	.	.	.	.	.	L	.	.	.	.	.	Mitchell et al., 2021	PRJEB38019
NL13451	Netherlands	Bodegraven	2014	5	179	59	3	.	.	.	.	.	.	L	.	.	.	.	.	Mitchell et al., 2021	PRJEB38019
NLArnica	Netherlands	ND	1995	5	179	1	0	.	.	.	.	.	.	L	.	.	.	.	.	Mitchell et al., 2021	PRJEB38019
NLTW928	Netherlands	ND	1990	5	179	1	0	.	.	.	.	.	.	L	.	.	.	.	.	Mitchell et al., 2021	PRJEB38019
SwA087	Sweden	ND	2008	5	179	6	2	.	.	.	.	.	.	L	.	.	.	.	.	Mitchell et al., 2021	PRJEB38019
SwE065	Sweden	Uppland	2008	5	179	1	0	.	.	.	.	.	.	L	.	.	.	.	.	Mitchell et al., 2021	PRJEB38019
SwH001	Sweden	Uppland	2009	5	179	71	3	.	.	.	.	.	.	L	.	.	.	.	.	Mitchell et al., 2021	PRJEB38019
SwH229	Sweden	ND	2009	5	179	1	0	.	.	.	.	.	.	L	.	.	.	.	.	Mitchell et al., 2021	PRJEB38019
SwO070	Sweden	ND	2008	5	179	6	2	.	.	.	.	.	.	L	.	.	.	.	.	Mitchell et al., 2021	PRJEB38019
UAE1959	United Arab Emirates	Sharjah	2011	5	179	59	3	.	.	.	.	.	.	L	.	.	.	.	.	Mitchell et al., 2021	PRJEB38019
UAE2088	United Arab Emirates	Sharjah	2011	5	179	59	3	.	.	.	.	.	.	L	.	.	.	.	.	Mitchell et al., 2021	PRJEB38019
UK001766	UK	Bristol	2010	5	179	6	2	.	.	.	.	.	.	L	.	.	.	.	.	Mitchell et al., 2021	PRJEB38019
UK002639	UK	Norfolk	2010	5	179	59	3	.	.	.	.	.	.	L	.	.	.	.	.	Mitchell et al., 2021	PRJEB38019
UK002724	UK	Berwickshire	2010	5	179	7	1	.	.	.	.	.	.	L	.	.	.	.	.	Mitchell et al., 2021	PRJEB38019
UK003014	UK	Somerset	2010	5	179	59	3	.	.	.	.	.	.	L	.	.	.	.	.	Mitchell et al., 2021	PRJEB38019
UK003016	UK	Somerset	2010	5	179	59	3	.	.	.	.	.	.	L	.	.	.	.	.	Mitchell et al., 2021	PRJEB38019
UK004585	UK	Lancashire	2010	5	179	59	3	.	.	.	.	.	.	L	.	.	.	.	.	Mitchell et al., 2021	PRJEB38019
UK006373	UK	Essex	2010	5	179	6	2	.	.	.	.	.	.	L	.	.	.	.	.	Mitchell et al., 2021	PRJEB38019
UK006684	UK	Surrey	2010	5	179	83	2	.	.	.	.	.	.	L	.	.	.	.	.	Mitchell et al., 2021	PRJEB38019
UK043	UK	Norfolk	2006	5	179	deletion	deletion	.	.	.	.	.	.	L	.	.	.	.	.	Mitchell et al., 2021	PRJEB38019
UK044b	UK	Norfolk	2006	5	179	6	2	.	.	.	.	.	.	L	.	.	.	.	.	Mitchell et al., 2021	PRJEB38019
UK128a	UK	Leicestershire	2006	5	179	6	2	.	.	.	.	.	.	L	.	.	.	.	.	Mitchell et al., 2021	PRJEB38019
UK133b	UK	Leicestershire	2007	5	179	6	2	.	.	.	.	.	.	L	.	.	.	.	.	Mitchell et al., 2021	PRJEB38019
UK133c	UK	Leicestershire	2007	5	179	6	2	.	.	.	.	.	.	L	.	.	.	.	.	Mitchell et al., 2021	PRJEB38019
UK133d	UK	Leicestershire	2007	5	179	6	2	.	.	.	.	.	.	L	.	.	.	.	.	Mitchell et al., 2021	PRJEB38019
UK237060	UK	Suffolk	2003	5	179	6	2	.	.	.	.	.	.	L	.	.	.	.	.	Mitchell et al., 2021	PRJEB38019
UK237066	UK	Suffolk	2003	5	179	6	2	.	.	.	.	.	.	L	.	.	.	.	.	Mitchell et al., 2021	PRJEB38019
UK237176	UK	Suffolk	2003	5	179	6	2	.	.	.	.	.	.	L	.	.	.	.	.	Mitchell et al., 2021	PRJEB38019
UK241931	UK	Suffolk	2004	5	179	7	1	.	.	.	.	.	.	L	.	.	.	.	.	Mitchell et al., 2021	PRJEB38019
UK241932	UK	Suffolk	2004	5	179	7	1	.	.	.	.	.	.	L	.	.	.	.	.	Mitchell et al., 2021	PRJEB38019
UK243154	UK	Suffolk	2004	5	179	12	6	.	.	.	.	.	.	L	.	.	.	.	.	Mitchell et al., 2021	PRJEB38019
UK248229	UK	Suffolk	2004	5	179	6	2	.	.	.	.	.	.	L	.	.	.	.	.	Mitchell et al., 2021	PRJEB38019
UK250199	UK	Berwickshire	2005	5	179	4	3	.	.	.	.	.	.	L	.	.	.	.	.	Mitchell et al., 2021	PRJEB38019
UK250223	UK	Berwickshire	2005	5	179	1	0	.	.	.	.	.	.	L	.	.	.	.	.	Mitchell et al., 2021	PRJEB38019
UK250347	UK	Berwickshire	2005	5	179	4	3	.	.	.	.	.	.	L	.	.	.	.	.	Mitchell et al., 2021	PRJEB38019
UK250851	UK	Berwickshire	2005	5	179	4	3	.	.	.	.	.	.	L	.	.	.	.	.	Mitchell et al., 2021	PRJEB38019
UK251165	UK	Berwickshire	2005	5	179	6	2	.	.	.	.	.	.	L	.	.	.	.	.	Mitchell et al., 2021	PRJEB38019
UK252424	UK	Berwickshire	2005	5	179	4	3	.	.	.	.	.	.	L	.	.	.	.	.	Mitchell et al., 2021	PRJEB38019
UK253446	UK	Berwickshire	2005	5	179	6	2	.	.	.	.	.	.	L	.	.	.	.	.	Mitchell et al., 2021	PRJEB38019
UK301004	UK	Northamptonshire	2013	5	179	174	2	.	.	.	.	.	.	L	.	.	.	.	.	Mitchell et al., 2021	PRJEB38019
UK301283	UK	Hampshire	2013	5	179	110	2	.	.	.	.	.	.	L	.	.	.	.	.	Mitchell et al., 2021	PRJEB38019
UK398a	UK	Cambridgeshire	2006	5	179	6	2	.	.	.	.	.	.	L	.	.	.	.	.	Mitchell et al., 2021	PRJEB38019
UK398b	UK	Cambridgeshire	2007	5	179	6	2	.	.	.	.	.	.	L	.	.	.	.	.	Mitchell et al., 2021	PRJEB38019
UK399a	UK	Cambridgeshire	2007	5	179	6	2	.	.	.	.	.	.	L	.	.	.	.	.	Mitchell et al., 2021	PRJEB38019
UK399b	UK	Cambridgeshire	2007	5	179	6	2	.	.	.	.	.	.	L	.	.	.	.	.	Mitchell et al., 2021	PRJEB38019
UK401257	UK	Surrey	2014	5	179	59	3	.	.	.	.	.	.	L	.	.	.	.	.	Mitchell et al., 2021	PRJEB38019
UK401821	UK	Pembrokeshire	2014	5	179	177	3	.	.	.	.	.	.	L	.	.	.	.	.	Mitchell et al., 2021	PRJEB38019
UK403633	UK	Gloucestershire	2014	5	179	7	1	.	.	.	.	.	.	L	.	.	.	.	.	Mitchell et al., 2021	PRJEB38019
UK403804	UK	West Yorkshire	2014	5	179	59	3	.	.	.	.	.	.	L	.	.	.	.	.	Mitchell et al., 2021	PRJEB38019
UK4047	UK	Hampshire	1990	5	179	3	1	.	.	.	.	.	.	L	.	.	.	.	.	Mitchell et al., 2021	PRJEB38019
UK405020	UK	Nottinghamshire	2014	5	179	6	2	.	.	.	.	.	.	L	.	.	.	.	.	Mitchell et al., 2021	PRJEB38019
UK405722	UK	West Yorkshire	2014	5	179	59	3	.	.	.	.	.	.	L	.	.	.	.	.	Mitchell et al., 2021	PRJEB38019
UK406006	UK	Highland	2014	5	179	1	0	.	.	.	.	.	.	L	.	.	.	.	.	Mitchell et al., 2021	PRJEB38019
UK409989	UK	West Yorkshire	2014	5	179	59	3	.	.	.	.	.	.	L	.	.	.	.	.	Mitchell et al., 2021	PRJEB38019
UK595a	UK	Essex	2007	5	179	7	1	.	.	.	.	.	.	L	.	.	.	.	.	Mitchell et al., 2021	PRJEB38019
UK601761	UK	Buckinghamshire	2016	5	179	deletion	deletion	.	.	.	.	.	.	L	.	.	.	.	.	Mitchell et al., 2021	PRJEB38019
UK604332	UK	Buckinghamshire	2016	5	179	deletion	deletion	.	.	.	.	.	.	L	.	.	.	.	.	Mitchell et al., 2021	PRJEB38019
UK627	UK	Essex	2007	5	179	7	1	.	.	.	.	.	.	L	.	.	.	.	.	Mitchell et al., 2021	PRJEB38019
UK628a	UK	Essex	2007	5	179	6	2	.	.	.	.	.	.	L	.	.	.	.	.	Mitchell et al., 2021	PRJEB38019
UK628b	UK	Essex	2007	5	179	6	2	.	.	.	.	.	.	L	.	.	.	.	.	Mitchell et al., 2021	PRJEB38019
UK628c	UK	Essex	2007	5	179	1	0	.	.	.	.	.	.	L	.	.	.	.	.	Mitchell et al., 2021	PRJEB38019
UK628d	UK	Essex	2007	5	179	1	0	.	.	.	.	.	.	L	.	.	.	.	.	Mitchell et al., 2021	PRJEB38019
UK640a	UK	Essex	2007	5	179	7	1	.	.	.	.	.	.	L	.	.	.	.	.	Mitchell et al., 2021	PRJEB38019
UK640b	UK	Essex	2007	5	179	7	1	.	.	.	.	.	.	L	.	.	.	.	.	Mitchell et al., 2021	PRJEB38019
UK642	UK	Essex	2007	5	179	6	2	.	.	.	.	.	.	L	.	.	.	.	.	Mitchell et al., 2021	PRJEB38019
UK652	UK	Essex	2007	5	179	7	1	.	.	.	.	.	.	L	.	.	.	.	.	Mitchell et al., 2021	PRJEB38019
UK659a	UK	Lincolnshire	2007	5	179	6	2	.	.	.	.	.	.	L	.	.	.	.	.	Mitchell et al., 2021	PRJEB38019
UK659b	UK	Lincolnshire	2007	5	179	6	2	.	.	.	.	.	.	L	.	.	.	.	.	Mitchell et al., 2021	PRJEB38019
UK659c	UK	Lincolnshire	2007	5	179	6	2	.	.	.	.	.	.	L	.	.	.	.	.	Mitchell et al., 2021	PRJEB38019
UK800359	UK	Huddersfield	2008	5	179	59	3	.	.	.	.	.	.	L	.	.	.	.	.	Mitchell et al., 2021	PRJEB38019
UK800589	UK	Gloucestershire	2008	5	179	6	2	.	.	.	.	.	.	L	.	.	.	.	.	Mitchell et al., 2021	PRJEB38019
UK801006	UK	Norfolk	2008	5	179	59	3	.	.	.	.	.	.	L	.	.	.	.	.	Mitchell et al., 2021	PRJEB38019
UK802336	UK	East Sussex	2008	5	179	6	2	.	.	.	.	.	.	L	.	.	.	.	.	Mitchell et al., 2021	PRJEB38019
UK807040	UK	Lanarkshire	2008	5	179	7	1	.	.	.	.	.	.	L	.	.	.	.	.	Mitchell et al., 2021	PRJEB38019
UK807870	UK	Gloucestershire	2008	5	179	7	1	.	.	.	.	.	.	L	.	.	.	.	.	Mitchell et al., 2021	PRJEB38019
UK807873	UK	Gloucestershire	2008	5	179	7	1	.	.	.	.	.	.	L	.	.	.	.	.	Mitchell et al., 2021	PRJEB38019
UK808016	UK	Gloucestershire	2008	5	179	7	1	.	.	.	.	.	.	L	.	.	.	.	.	Mitchell et al., 2021	PRJEB38019
UK808026	UK	Gloucestershire	2008	5	179	7	1	.	.	.	.	.	.	L	.	.	.	.	.	Mitchell et al., 2021	PRJEB38019
UK808451	UK	Essex	2008	5	179	59	3	.	.	.	.	.	.	L	.	.	.	.	.	Mitchell et al., 2021	PRJEB38019
UK808933	UK	Devon	2008	5	179	59	3	.	.	.	.	.	.	L	.	.	.	.	.	Mitchell et al., 2021	PRJEB38019
UK852	UK	Essex	2007	5	179	7	1	.	.	.	.	.	.	L	.	.	.	.	.	Mitchell et al., 2021	PRJEB38019
UKAppleby	UK	Cumbria	2012	5	179	6	2	.	.	.	.	.	.	L	.	.	.	.	.	Mitchell et al., 2021	PRJEB38019
UKBenny013	UK	Norfolk	2011	5	179	58	4	.	.	.	.	.	.	L	.	.	.	.	.	Mitchell et al., 2021	PRJEB38019
UKBenny036	UK	Norfolk	2011	5	179	58	4	.	.	.	.	.	.	L	.	.	.	.	.	Mitchell et al., 2021	PRJEB38019
UKBenny046	UK	Norfolk	2011	5	179	58	4	.	.	.	.	.	.	L	.	.	.	.	.	Mitchell et al., 2021	PRJEB38019
UKBenny110	UK	Norfolk	2011	5	179	58	4	.	.	.	.	.	.	L	.	.	.	.	.	Mitchell et al., 2021	PRJEB38019
UKBenny113	UK	Norfolk	2011	5	179	58	4	.	.	.	.	.	.	L	.	.	.	.	.	Mitchell et al., 2021	PRJEB38019
UKBenny211	UK	Norfolk	2011	5	179	58	4	.	.	.	.	.	.	L	.	.	.	.	.	Mitchell et al., 2021	PRJEB38019
UKBenny215	UK	Norfolk	2011	5	179	58	4	.	.	.	.	.	.	L	.	.	.	.	.	Mitchell et al., 2021	PRJEB38019
UKBenny310	UK	Norfolk	2011	5	179	58	4	.	.	.	.	.	.	L	.	.	.	.	.	Mitchell et al., 2021	PRJEB38019
UKBenny411	UK	Norfolk	2011	5	179	58	4	.	.	.	.	.	.	L	.	.	.	.	.	Mitchell et al., 2021	PRJEB38019
20-080	USA	Pennsylvania	2014	6	179	39	3	.	.	.	.	.	.	.	.	.	.	.	.	Morris et al., 2021	PRJNA704656
20-081	USA	Pennsylvania	2014	6	179	39	3	.	.	.	.	.	.	.	.	.	.	.	.	Morris et al., 2021	PRJNA704656
20-082	USA	Pennsylvania	2014	6	179	39	3	.	.	.	.	.	.	.	.	.	.	.	.	Morris et al., 2021	PRJNA704656
20-083	USA	Pennsylvania	2014	6	179	39	3	.	.	.	.	.	.	.	.	.	.	.	.	Morris et al., 2021	PRJNA704656
20-086	USA	Pennsylvania	2016	6	179	39	3	.	.	.	.	.	.	.	.	.	.	.	.	Morris et al., 2021	PRJNA704656
20-087	USA	Pennsylvania	2017	6	179	224	4	.	.	.	.	.	.	.	.	.	.	.	.	Morris et al., 2021	PRJNA704656
20-090	USA	Pennsylvania	2017	6	179	226	4	.	.	.	.	.	.	.	.	.	.	.	.	Morris et al., 2021	PRJNA704656
20-093	USA	Pennsylvania	2017	6	179	224	4	.	.	.	.	.	.	.	.	.	.	.	.	Morris et al., 2021	PRJNA704656
20-095	USA	Pennsylvania	2016	6	179	39	3	.	.	.	.	.	.	.	.	.	.	.	.	Morris et al., 2021	PRJNA704656
ER11_002	USA	Texas	2011	6	179	39	3	.	.	.	.	.	.	.	.	.	.	.	.	Morris et al., 2020	SUB6350545
ER11_004	USA	Texas	2011	6	179	39	3	.	.	.	.	.	.	.	.	.	.	.	.	Morris et al., 2020	SUB6350545
ER11_006	USA	Texas	2011	6	179	39	3	.	.	.	.	.	.	.	.	.	.	.	.	Morris et al., 2020	SUB6350545
ER11_008	USA	Texas	2011	6	179	39	3	.	.	.	.	.	.	.	.	.	.	.	.	Morris et al., 2020	SUB6350545
ER11_010	USA	Texas	2011	6	179	39	3	.	.	.	.	.	.	.	.	.	.	.	.	Morris et al., 2020	SUB6350545
ER11_014	USA	Texas	2011	6	179	39	3	.	.	.	.	.	.	.	.	.	.	.	.	Morris et al., 2020	SUB6350545
ER11_017	USA	Texas	2011	6	179	39	3	.	.	.	.	.	.	.	.	.	.	.	.	Morris et al., 2020	SUB6350545
ER11_018	USA	Texas	2011	6	179	39	3	.	.	.	.	.	.	.	.	.	.	.	.	Morris et al., 2020	SUB6350545
ER14_112	USA	Texas	2014	6	179	39	3	.	.	.	.	.	.	.	.	.	.	.	.	Morris et al., 2020	SUB6350545
ER14_146	USA	Texas	2014	6	179	55	2	.	.	.	.	.	.	.	.	.	.	.	.	Morris et al., 2020	SUB6350545
ER17_003	USA	Texas	2017	6	179	39	3	.	.	.	.	.	.	.	.	.	.	.	.	Morris et al., 2020	SUB6350545
ER17_004	USA	Texas	2017	6	179	39	3	.	.	.	.	.	.	.	.	.	.	.	.	Morris et al., 2020	SUB6350545
ER17_007	USA	Texas	2017	6	179	39	3	.	.	.	.	.	.	.	.	.	.	.	.	Morris et al., 2020	SUB6350545
ER17_008	USA	Texas	2017	6	179	39	3	.	.	.	.	.	.	.	.	.	.	.	.	Morris et al., 2020	SUB6350545
ER18_001	USA	Texas	2018	6	179	39	3	.	.	.	.	.	.	.	.	.	.	.	.	Morris et al., 2020	SUB6350545
ER18_002	USA	Texas	2018	6	179	39	3	.	.	.	.	.	.	.	.	.	.	.	.	Morris et al., 2020	SUB6350545
ER18_003	USA	Texas	2018	6	179	39	3	.	.	.	.	.	.	.	.	.	.	.	.	Morris et al., 2020	SUB6350545
ER18_004	USA	Texas	2018	6	179	39	3	.	.	.	.	.	.	.	.	.	.	.	.	Morris et al., 2020	SUB6350545
ER18_006	USA	Texas	2018	6	179	39	3	.	.	.	.	.	.	.	.	.	.	.	.	Morris et al., 2020	SUB6350545
ER18_008	USA	Texas	2018	6	179	39	3	.	.	.	.	.	.	.	.	.	.	.	.	Morris et al., 2020	SUB6350545
ER18_011	USA	Texas	2018	6	179	39	3	.	.	.	.	.	.	.	.	.	.	.	.	Morris et al., 2020	SUB6350545
ER18_012	USA	Texas	2018	6	179	39	3	.	.	.	.	.	.	.	.	.	.	.	.	Morris et al., 2020	SUB6350545
ER18_013	USA	Texas	2018	6	179	39	3	.	.	.	.	.	.	.	.	.	.	.	.	Morris et al., 2020	SUB6350545
ER18_014	USA	Texas	2018	6	179	39	3	.	.	.	.	.	.	.	.	.	.	.	.	Morris et al., 2020	SUB6350545
ER18_015	USA	Texas	2018	6	179	39	3	.	.	.	.	.	.	.	.	.	.	.	.	Morris et al., 2020	SUB6350545
ER18_018	USA	Texas	2018	6	179	39	3	.	.	.	.	.	.	.	.	.	.	.	.	Morris et al., 2020	SUB6350545
ER18_021	USA	Texas	2018	6	179	39	3	.	.	.	.	.	.	.	.	.	.	.	.	Morris et al., 2020	SUB6350545
ER18_022	USA	Texas	2018	6	179	39	3	.	.	.	.	.	.	.	.	.	.	.	.	Morris et al., 2020	SUB6350545
ER18_024	USA	Texas	2018	6	179	39	3	.	.	.	.	.	.	.	.	.	.	.	.	Morris et al., 2020	SUB6350545
ER18_028	USA		2018	6	179	39	3	.	.	.	.	.	.	.	.	.	.	.	.	Morris et al., 2020	SUB6350545
ER18_037	USA	Texas	2018	6	179	39	3	.	.	.	.	.	.	.	.	.	.	.	.	Morris et al., 2020	SUB6350545
ER18_039	USA	Texas	2018	6	179	39	3	.	.	.	.	.	.	.	.	.	.	.	.	Morris et al., 2020	SUB6350545
ER18_078	USA	Texas	2018	6	179	39	3	.	.	.	.	.	.	.	.	.	.	.	.	Morris et al., 2020	SUB6350545
ER18_079	USA	Texas	2018	6	179	39	3	.	.	.	.	.	.	.	.	.	.	.	.	Morris et al., 2020	SUB6350545
SABB	Saudi Arabia	A	2010	6	179	97	3	.	.	.	.	.	.	.	.	.	.	.	.	Mitchell et al., 2021	PRJEB38019
SABL	Saudi Arabia	A	2011	6	179	97	3	.	.	.	.	.	.	.	.	.	.	.	.	Mitchell et al., 2021	PRJEB38019
SABW	Saudi Arabia	A	2011	6	179	97	3	.	.	.	.	.	.	.	.	.	.	.	.	Mitchell et al., 2021	PRJEB38019
UAE0374	United Arab Emirates	Dubai	2014	6	179	124	4	.	.	.	.	.	.	.	.	.	.	.	.	Mitchell et al., 2021	PRJEB38019
UAE1842	United Arab Emirates	Dubai	2013	6	179	159	4	.	.	.	.	.	.	.	.	.	.	.	.	Mitchell et al., 2021	PRJEB38019
UK003459	UK	Northumberland	2010	6	179	74	2	.	.	.	.	.	.	.	.	.	.	.	.	Mitchell et al., 2021	PRJEB38019
UK231350	UK	Kent	2003	6	179	8	2	.	.	.	.	.	.	.	.	.	.	.	.	Mitchell et al., 2021	PRJEB38019
UK403424	UK	Norfolk	2014	6	179	105	2	.	.	.	.	.	.	.	.	.	.	.	.	Mitchell et al., 2021	PRJEB38019
UK404735	UK	Norfolk	2014	6	179	105	2	.	.	.	.	.	.	.	.	.	.	.	.	Mitchell et al., 2021	PRJEB38019
UK501770	UK	Norfolk	2015	6	179	105	2	.	.	.	.	.	.	.	.	.	.	.	.	Mitchell et al., 2021	PRJEB38019
UK501771	UK	Norfolk	2015	6	179	105	2	.	.	.	.	.	.	.	.	.	Truncation	-	.	Mitchell et al., 2021	PRJEB38019
UK501957	UK	Norfolk	2015	6	179	105	2	.	.	.	.	.	.	.	.	.	.	.	.	Mitchell et al., 2021	PRJEB38019
UK501958	UK	Norfolk	2015	6	179	105	2	.	.	.	.	.	.	.	.	.	.	.	.	Mitchell et al., 2021	PRJEB38019
UK502305	UK	Norfolk	2015	6	179	105	2	.	.	.	.	.	.	.	.	.	.	.	.	Mitchell et al., 2021	PRJEB38019
UK502449	UK	Norfolk	2015	6	179	105	2	.	.	.	.	.	.	.	.	.	.	.	.	Mitchell et al., 2021	PRJEB38019
USA01_38	USA	New York	1982	6	179	38	4	.	.	.	.	.	.	.	.	.	.	.	.	Mitchell et al., 2021	PRJEB38019
USA01_73	USA	New York	1983	6	179	38	4	.	.	.	.	.	.	.	.	.	.	.	.	Mitchell et al., 2021	PRJEB38019
USA02_08	USA	New York	1976	6	179	185	2	.	.	.	.	.	.	.	.	.	.	.	.	Mitchell et al., 2021	PRJEB38019
USA05_43	USA	Kentucky	2004	6	179	38	4	.	.	.	.	.	.	.	.	.	.	.	.	Mitchell et al., 2021	PRJEB38019
USA05_45	USA	Washington State	2001	6	179	183	2	.	.	.	.	.	.	.	.	.	.	.	.	Mitchell et al., 2021	PRJEB38019
USA05_48	USA	Kentucky	2004	6	179	deletion	deletion	.	.	.	.	.	.	.	.	.	.	.	.	Mitchell et al., 2021	PRJEB38019
USA05_67	USA	Washington State	2001	6	179	92	4	.	.	.	.	.	.	.	.	.	.	.	.	Mitchell et al., 2021	PRJEB38019
USA05_80	USA	Maine	2004	6	179	182	3	.	.	.	.	.	.	.	.	.	.	.	.	Mitchell et al., 2021	PRJEB38019
USA06_03	USA	New York	1984	6	179	38	4	.	.	.	.	.	.	.	.	.	.	.	.	Mitchell et al., 2021	PRJEB38019
USA07_73	USA	Maine	2011	6	179	38	4	.	.	.	.	.	.	.	.	.	.	.	.	Mitchell et al., 2021	PRJEB38019
USA08_07	USA	Kentucky	2005	6	179	39	3	.	.	.	.	.	.	.	.	.	.	.	.	Mitchell et al., 2021	PRJEB38019
USA08_81	USA	Kentucky	2009	6	179	39	3	.	.	.	.	.	.	.	.	.	.	.	.	Mitchell et al., 2021	PRJEB38019
USA09_07	USA	Kentucky	2013	6	179	39	3	.	.	.	.	.	.	.	.	.	.	.	.	Mitchell et al., 2021	PRJEB38019
USA09_17	USA	Kentucky	2011	6	179	96	4	.	.	.	.	.	.	.	.	.	.	.	.	Mitchell et al., 2021	PRJEB38019
ID, Identifier; BAPS, Bayesian-analysis-of-population-structure; ST, Sequence type; SeM, M-like protein; CNE, SEQ0935; SclC, SEQ2101; SclF, SEQ0855; SclI, SEQ1817; EAG, SEQ0721; Eq5, SEQ0256; Eq8, SEQ0402; IdeE, SEQ0999.
